# Supplementary material for: Comparison of canine colostrum and milk using a multi-omics approach
Source: Anim Microbiome. 2024 Apr 22;6:19. doi: 10.1186/s42523-024-00309-4 (PMC11034113; doi:10.1186/s42523-024-00309-4)
Supplement: Supplementary file 1 — Table S1: Identified significantly differential compounds by milk type. Identified significantly differential compounds with class information and and statistical data. Cohen’s D signifies the effect size: a positive value means higher average abundance the milk versus colostrum. The raw p-values and Benjamini-Hochberg false discovery rate (FDR) corrected q-values are shown (attached as a separate.xlsx). [file 42523_2024_309_MOESM1_ESM.xlsx]

## Sheet: Sheet1
Feature_ID	Split	Ion_mode	Alignment_ID	Average_Rt_min_	Average_Mz	Idenfication	ID_Class	Class	Class_general	Breast_mil_canine_breast_milk	Comments	Formula	Sheet	HMDB	Metabolite_name	Adduct_type	Post_curation_result	Fill__	MS_MS_assigned	Reference_RT	Reference_m_z	Ontology	INCHIKEY	SMILES	Annotation_tag__VS1_0_	RT_matched	m_z_matched	MS_MS_matched	Comment	Manually_modified_for_quantification	Manually_modified_for_annotation	Isotope_tracking_parent_ID	Isotope_tracking_weight_number	Total_score	RT_similarity	Dot_product	Reverse_dot_product	Fragment_presence__	S_N_average	Spectrum_reference_file_name	MS1_isotopic_spectrum	MS_MS_spectrum	Flag	Detection_rate_TIME_1	Detection_rate_TIME_8	Detection_rate_QC	RSD	RSD_r	D_ratio
RP_pos_382_17075a2_543	RP_pos	RP_pos	5103	2.543	382.17075	Pantothenic acid 4'-O-b-D-glucoside	2	Sugars	Fatty acyl glycosides of mono- and disaccharides			C15H27NO10	29	HMDB0033965	Cis-Zeatin-o-glucoside	[M+H]+	ion correlated with 5479	0.971	TRUE	null	382.17212000000001		UUPDCCPAOMDMPT-MTQUCLQASA-N		430	TRUE	TRUE	TRUE		FALSE	FALSE	null	null	83.1	null	82.8	76.7	50	349.67	220519ST_1111A_RP_pos_095	382.17053:33259 383.17388:14937 384.17724:3406	52.54934:11 55.018:362 55.0372:31 55.05463:15 55.09537:5 56.89439:20 58.10795:6 61.49245:17 63.21855:18 67.79116:11 72.04234:156 72.04764:38 74.72792:36 79.72606:21 83.78337:22 85.54002:8 88.46527:11 90.05506:123 91.8438:6 98.50149:6 99.66273:6 100.0997:25 101.96934:5 102.66718:5 105.74426:36 105.75177:18 109.29363:6 111.38418:9 112.39908:10 113.62642:6 114.9833:6 115.94551:13 122.01103:6 124.251…		1	1	1	0.0141035983931419	0.00521282475570549	0.0227990185882406
RP_pos_190_05026a3_19	RP_pos	RP_pos	1897	3.19	190.05026	10-Hydroxydecanoic acid	1	Xenobiotics	medium-chain hydroxy acids and derivatives		std RT 3.235; exposome	C10H20O3		HMDB0244272	10-hydroxydecanoic acid	[M+H]+	adduct linked to 1601_[M+H-H2O]+; adduct linked to 2158_[M+Na]+; adduct linked to 5052_[2M+H]+	0.971	TRUE	3.2349999999999901	190.0498				430	TRUE	TRUE	TRUE		FALSE	FALSE	null	null	96.7	100	94.8	93	100	5087.07	220519ST_1111A_RP_pos_091	190.05019:1460264 191.05354:256890 192.0569:34627	51.50163:13 51.73111:26 51.79638:16 51.79924:15 51.83476:6 52.30101:6 53.37833:31 53.85518:10 53.86005:5 56.81587:10 57.20386:8 57.83174:71 57.84878:5 58.53408:13 58.53655:10 60.98597:226 60.99134:48 61.24434:44 63.02348:1174 63.02749:20 63.03151:10 63.04204:21 63.05021:5 63.05845:11 63.0634:8 63.13016:36 63.13493:8 63.3255:10 63.55126:21 63.59958:18 63.6066:10 63.61466:6 65.03832:1458 65.04422:4…		1	1	1	0.0034707991142205	0.00147267202011208	0.00657797790859411
HILIC_pos_304_10062a4_37	HILIC_pos	HILIC_pos	2467	4.37	304.10062	1-Methyladenosine	1	Nucleosides, nucleotides, and analogues	purine nucleosides			C11H15N5O4		HMDB0003331	1-METHYLADENOSINE	[M+Na]+	adduct linked to 2222_[M+H]+	0.971	TRUE	null	304.10199		GFYLSDSUCHVORB-IOSLPCCCSA-N		430	TRUE	TRUE	TRUE		FALSE	FALSE	null	null	84.3	null	80	85.5	50	33.91	220524ST_1111A_Hilic_pos_080	304.10086:5561 305.10421:1283 306.10757:416	52.20707:16 53.38446:10 53.67849:10 60.92566:8 64.65348:6 71.924:11 73.68749:13 86.46687:17 94.28062:15 109.52864:5 122.27325:6 135.47498:9 147.89259:8 155.37318:10 158.36491:14 163.08746:14 169.41876:8 170.7075:7 172.06044:1446 172.06943:207 172.08371:21 172.09212:33 172.1142:5 172.12646:5 172.13979:5 172.30556:10 172.55612:38 173.20251:18 176.23363:8 182.01685:10 188.18001:18 191.60245:16 192.4…		1	1	1	0.0287285294915091	0.0128517290036177	0.120318636317681
HILIC_pos_656_19928a7_541	HILIC_pos	HILIC_pos	5463	7.541	656.19928	3'-Sialyllactose	2	Sugars	Oligosaccharide			C23H39NO19		HMDB0000825	3'-Sialyllactose	[M+Na]+		0.797	TRUE	null	656.20081000000005		CILYIEBUXJIHCO-KZWSUNNPSA-N	CC(=O)N[C@@H]1[C@@H](O)C[C@@](OC2[C@@H](O)[C@@H](CO)O[C@@H](OC3[C@@H](CO)OC(O)[C@H](O)[C@H]3O)[C@@H]2O)(O[C@H]1C(O)C(O)CO)C(O)=O	430	TRUE	TRUE	TRUE		FALSE	FALSE	null	null	84.2	null	72.599999999999895	80.8	80	167.62	220524ST_1111A_Hilic_pos_081	656.19958:16818 657.20293:7031 658.20629:2905	55.24427:11 63.80909:13 67.31692:5 72.09461:5 77.46206:12 82.61404:6 84.20064:10 84.86509:7 93.48645:5 95.23444:6 110.21925:16 111.60132:8 112.71566:11 140.43015:25 153.94849:8 161.64346:14 167.51965:9 171.26353:7 182.52939:5 182.79108:8 184.14346:16 186.67651:8 191.81767:9 204.15359:8 210.22501:12 214.15846:5 214.21561:6 215.66718:26 218.29028:29 222.49307:7 231.35484:18 243.25945:8 250.56107:9 …		1	1	1	0.0419481745891192	0.0368548899022242	0.165382379730028
RP_pos_398_32578a8_946	RP_pos	RP_pos	5384	8.946	398.32578	ACar 16:1	2	Acylcarnitines	Acylcarnitines			[C23H44NO4]+			ACar 16:1	[M]+		0.855	TRUE	null	398.32648		NRCCZFJHTDUMBS-SEYXRHQNSA-O		430	TRUE	TRUE	TRUE		FALSE	FALSE	null	null	82.7	null	57.2	86.9	100	36.94	220519ST_1111A_RP_pos_089	398.32553:5801 399.32888:2647 400.33224:0	50.3649:16 52.60583:11 53.27664:6 53.57299:11 53.71298:13 56.08468:8 60.51863:9 60.86598:11 61.5203:15 62.14248:6 63.78063:9 64.29889:15 66.16448:11 68.3208:6 68.3319:13 68.61649:20 69.74116:11 70.44983:6 71.99425:10 73.69694:6 73.80375:25 76.73086:16 81.22709:13 84.21149:8 84.2744:23 84.41153:6 85.02874:449 85.07633:10 86.52365:21 87.09159:5 89.70701:6 90.59184:12 92.24896:6 93.83167:7 98.19333:…		1	1	1	0.0654583455729453	0.0823319836785155	0.0881073011901348
HILIC_pos_204_12309a3_112	HILIC_pos	HILIC_pos	1367	3.112	204.12309	Acetylcarnitine	1	Acylcarnitines	Acylcarnitines		std RT 2.708	C9H18NO4		HMDB0000201	Acetyl-L-carnitine	[M+H]+	similar chromatogram in higher mz_2320; similar chromatogram in higher mz_3824; similar chromatogram in higher mz_5296	1	TRUE	null	204.122999999999		RDHQFKQIGNGIED-MRVPVSSYSA-N	CC(=O)O[C@H](CC([O-])=O)C[N+](C)(C)C	430	TRUE	TRUE	TRUE		FALSE	FALSE	null	null	97.3	null	94.2	96.6	100	1905.79	220524ST_1111A_Hilic_pos_074	204.12296:755539 205.12631:99666 206.12967:12221	50.48254:35 52.30634:6 58.11453:6 58.63058:15 60.08008:1517 60.08623:10 60.09785:32 60.11356:6 60.12338:6 60.12762:6 60.13579:5 60.14478:7 60.63074:15 60.93263:8 62.88971:11 63.15438:17 64.81388:21 64.91742:7 68.04801:15 71.62109:26 78.93356:10 80.40324:21 85.01857:7 85.0281:3610 85.03462:232 85.04271:26 85.05013:59 85.06693:19 85.07485:9 85.07718:15 85.08098:5 85.08566:5 85.40324:6 85.40613:6 85…		1	1	1	0.00487876347768157	0.00575910775957811	0.00700219405508111
HILIC_pos_268_10391a1_435	HILIC_pos	HILIC_pos	2064	1.435	268.10391	Adenosine	1	Nucleosides, nucleotides, and analogues	Purine nucleosides	Y	std RT 1.291			HMDB0000050	Adenosine	[M+H]+	similar chromatogram in higher mz_3147; similar chromatogram in higher mz_2548; similar chromatogram in higher mz_2652; similar chromatogram in higher mz_5215	0.957	TRUE	null	268.10399999999902		OIRDTQYFTABQOQ-KQYNXXCUSA-N	OCC1OC(N2C=NC=3C(=NC=NC32)N)C(O)C1O	430	TRUE	TRUE	TRUE		FALSE	FALSE	null	null	85.9	null	68.3	84.1	100	23.95	220524ST_1111A_Hilic_pos_082	268.10379:4536 269.10714:1260 270.1105:0	50.25056:6 50.28743:18 52.16514:5 53.09615:6 55.02867:427 55.04668:21 55.05877:10 55.06635:8 55.09818:5 56.151:20 57.51146:12 57.97147:11 58.64182:7 61.85878:6 67.12077:23 67.74346:28 77.10677:8 78.17145:18 81.84687:6 83.53825:5 85.02895:202 85.04987:10 87.23273:20 88.05691:8 92.38544:11 93.45933:11 94.04035:572 94.04634:35 94.06076:28 94.08656:5 94.08985:11 96.48283:10 97.09062:6 98.25684:12 99.…		1	1	1	0.028014978226223	0.0356182484495002	0.057931906319414
HILIC_pos_132_10194a3_642	HILIC_pos	HILIC_pos	617	3.642	132.10194	Alanine betaine	1	Amino acids and derivatives	Amino acids and derivatives		std RT 3.74	C6H13NO2		HMDB0240479	Alanine betaine	[M+H]+	similar chromatogram in higher mz_2004; similar chromatogram in higher mz_2035	0.971	TRUE	null	132.10191		CJKONRHMUGBAQI-UHFFFAOYSA-N		430	TRUE	TRUE	TRUE		FALSE	FALSE	null	null	88.8	null	79.3	80.7	100	43.63	220524ST_1111A_Hilic_pos_079	132.10161:11794 133.10496:1435 134.10832:647	51.5472:6 58.06464:2580 58.07073:251 58.08272:31 58.09617:36 58.10295:21 58.11117:5 58.1146:36 58.12159:6 58.14838:10 58.15265:10 58.17726:6 58.22423:7 58.29625:21 58.2992:31 58.30867:6 58.32447:5 58.38308:31 58.77169:11 59.09045:16 59.09539:8 62.21861:6 62.92837:177 64.70987:33 66.80053:13 67.89501:20 74.41608:8 77.73987:9 87.44653:18 89.98135:8 90.14543:5 90.3665:16 99.35217:8 100.57415:10 106.…		1	1	1	0.0164652918250142	0.00705660885659276	0.0247553147057541
HILIC_neg_157_0369a1_991	HILIC_neg	HILIC_neg	573	1.991	157.0369	Allantoin	1	Nucleosides, nucleotides, and analogues	purine derivatives		RT 1.81	C4H6N4O3		HMDB0000462	ALLANTOIN	[M-H]-	found in higher mz's MsMs_1968; found in higher mz's MsMs_1285; adduct linked to 952_[M+Cl]-; similar chromatogram in higher mz_2686; similar chromatogram in higher mz_3471; similar chromatogram in higher mz_1637; similar chromatogram in higher mz_2203	0.931	TRUE	null	157.03671	Imidazoles	POJWUDADGALRAB-UHFFFAOYSA-N	N=C(O)NC1N=C(O)N=C1O	430	TRUE	TRUE	TRUE		FALSE	FALSE	null	null	80	null	44.3	93.9	100	285.16	220525ST_1111A_Hilic_neg_077	157.03732:40505 158.04067:1881 159.04403:1200	52.17294:9 52.33773:9 52.57392:12 53.12575:7 53.92749:66 53.93937:8 54.01389:5 55.845:14 57.31514:33 57.57431:32 57.67193:8 59.02458:135 59.04196:6 59.26697:12 59.27244:15 59.38358:11 60.44491:9 62.92826:9 63.19281:8 64.25605:18 65.28695:15 68.21098:5 68.83843:10 71.02584:157 71.02903:32 71.03547:12 74.79438:49 75.00295:12 76.29489:41 76.64707:19 76.65048:42 78.30691:9 78.31103:8 78.49643:12 79.5…		1	1	1	0.0192942976232721	0.0229877772955486	0.0514590821172969
HILIC_neg_465_30475a0_465	HILIC_neg	HILIC_neg	3395	0.465	465.30475	Cholesterol sulfate	2	Lipids	Steroids and steroid derivatives			C27H46O4S		HMDB0000653	Cholesterol sulfate	[M-H]-		0.931	TRUE	null	465.30441000000002		BHYOQNUELFTYRT-DPAQBDIFSA-N	CC(C)CCC[C@@H](C)[C@H]1CC[C@H]2[C@@H]3CC=C4C[C@H](CC[C@]4(C)[C@H]3CC[C@]12C)OS(O)(=O)=O	430	TRUE	TRUE	TRUE		FALSE	FALSE	null	null	92.6	null	85.8	87.8	100	503.45	220525ST_1111A_Hilic_neg_085	465.30438:32382 466.30773:38781 467.31109:8168	51.08912:145 51.10554:6 51.28798:5 51.47489:11 51.48188:8 51.9637:26 52.61177:5 54.14729:36 55.78939:16 57.1156:42 57.12058:15 57.15049:9 61.29411:35 61.29826:29 61.65231:59 62.11952:52 62.12656:6 63.01791:16 63.02409:14 63.21777:5 63.82311:14 65.1963:14 65.28087:9 65.57056:8 65.59632:9 66.08173:24 66.22313:12 66.22943:6 66.96041:8 67.0427:29 68.15651:9 68.49039:32 68.49512:11 70.08757:11 71.1103…		1	1	1	0.0203011130687204	0.0239495180579595	0.0318054525477552
HILIC_pos_104_10737a1_567	HILIC_pos	HILIC_pos	325	1.567	104.10737	Choline	2	Cholines	Organonitrogen compounds	Y		C5H14NO		HMDB0000097	Choline	[M]+	similar chromatogram in higher mz_804; similar chromatogram in higher mz_829; similar chromatogram in higher mz_965; found in higher mz's MsMs_804; adduct linked to 1397_[2M+H]+; similar chromatogram in higher mz_327; similar chromatogram in higher mz_329; similar chromatogram in higher mz_2630; similar chromatogram in higher mz_528; similar chromatogram in higher mz_409; similar chromatogram in …	1	TRUE	null	104.10699		OEYIOHPDSNJKLS-UHFFFAOYSA-N		430	TRUE	TRUE	TRUE		FALSE	FALSE	null	null	97.4	null	94.7	96.6	100	14138.68	220524ST_1111A_Hilic_pos_078	104.10723:2438226 105.11058:263044 106.11394:14369	50.82374:6 51.55788:106 51.57504:11 51.89875:11 53.02783:15 54.52431:16 54.52992:10 58.06496:4775 58.07083:350 58.0758:21 58.07856:49 58.08239:65 58.09662:25 58.10336:124 58.10703:8 58.11201:20 58.11683:6 58.20036:30 58.20416:27 58.21151:5 58.22142:26 58.22697:108 58.2345:8 58.24837:25 58.26595:7 58.27361:12 58.39499:26 58.40739:11 58.44421:30 58.45439:31 58.45902:6 58.78966:91 59.07272:1379 59.0…		1	1	1	0.00692735047041306	0.00434499888251803	0.0172069349992677
HILIC_pos_132_07706a5_513	HILIC_pos	HILIC_pos	612	5.513	132.07706	Creatine	1	Energy metabolites	Energy metabolites	Y	std RT 5.513	C4H9N3O2		HMDB0000064	Creatine	[M+H]+	adduct linked to 2016_[2M+H]+; adduct linked to 843_[M+Na]+; adduct linked to 1005_[M+K]+; found in higher mz's MsMs_2016; similar chromatogram in higher mz_3831; similar chromatogram in higher mz_4904; similar chromatogram in higher mz_6633; similar chromatogram in higher mz_3279	1	TRUE	null	132.07677000000001		CVSVTCORWBXHQV-UHFFFAOYSA-N		430	TRUE	TRUE	TRUE		FALSE	FALSE	null	null	93.1	null	83.8	93.3	100	1854.25	220524ST_1111A_Hilic_pos_075	132.07681:321394 133.08016:45249 134.08352:3599	50.00936:5 50.03089:6 50.83162:21 52.61826:11 53.59616:13 57.37375:8 57.61805:21 62.94353:8 70.93619:8 72.05557:235 72.07283:6 72.10432:5 74.52524:6 81.81311:10 87.05289:29 87.05634:238 87.06147:74 87.06692:12 87.07202:9 87.07778:472 87.08544:45 87.09461:5 87.10262:6 87.27967:37 87.28455:16 87.99802:11 90.04566:7 90.05478:3395 90.06186:151 90.06949:9 90.07592:81 90.0958:18 90.09951:7 90.10276:29 …		1	1	1	0.0111122194738904	0.0143701387488215	0.0202310206413376
HILIC_pos_163_06006a6_331	HILIC_pos	HILIC_pos	940	6.331	163.06006	Galactose	2	Sugars	Hexoses	Y		C6H12O6		HMDB0000143	D-(+)-Galactose	[M+H-H2O]+	ion correlated with 3001; ion correlated with 2655; ion correlated with 196; ion correlated with 44; adduct linked to 1119_[M+H]+; found in higher mz's MsMs_3001; found in higher mz's MsMs_2843; found in higher mz's MsMs_2655	0.971	TRUE	null	163.06010000000001		GZCGUPFRVQAUEE-UHFFFAOYNA-N	[OH]CC([OH])C([OH])C([OH])C([OH])C=[O]	430	TRUE	TRUE	TRUE		FALSE	FALSE	null	null	83.1	null	86.4	71.2	46.7	169.25	220524ST_1111A_Hilic_pos_074	163.05977:36364 164.06312:3397 165.06648:1160	53.04061:135 57.0328:389 57.03806:50 57.04579:8 59.53942:11 61.02778:1128 61.03337:61 61.03592:20 61.03933:8 61.0457:12 61.05966:6 61.07753:6 67.51767:23 69.32682:6 73.02812:851 73.03552:18 73.04066:25 73.04703:11 73.0497:11 73.07046:7 73.07247:5 75.68705:25 79.03122:8 81.03345:51 81.03698:41 83.63155:10 85.02715:281 85.02995:263 85.03721:80 85.04868:20 85.28455:15 85.3433:16 91.04025:304 91.0464…		1	1	1	0.0131760404114338	0.00614919327519291	0.0716391146075227
HILIC_pos_245_09537a0_802	HILIC_pos	HILIC_pos	1796	0.802	245.09537	Biotin	1	Vitamins and cofactors	Biotin and derivatives	Y	std RT 0.717	C10H16N2O3S		HMDB0000030	D-Biotin	[M+H]+	adduct linked to 2057_[M+Na]+; adduct linked to 4045_[2M+H]+	0.899	TRUE	null	245.09544		YBJHBAHKTGYVGT-WHOSYVTDNA-N	OC(=O)CCCC[C@@H]1SC[C@@H]2N=C(O)N[C@H]12	430	TRUE	TRUE	TRUE		FALSE	FALSE	null	null	89.3	null	77.5	85.8	100	26.44	220524ST_1111A_Hilic_pos_074	245.09517:6070 246.09852:1148 247.10188:1515	50.90962:5 50.93349:30 53.6112:20 54.34785:16 56.00168:6 56.81671:14 62.99941:11 66.9823:18 70.93095:9 71.96824:6 72.82844:6 73.74311:8 74.46808:5 77.39308:12 79.73624:6 82.17571:11 83.08141:16 84.30089:20 85.09091:6 87.98039:6 91.98133:11 95.64896:7 98.09666:26 99.68099:36 103.28018:18 105.44723:6 107.12045:15 107.62333:5 114.4946:5 116.10319:6 117.60357:6 119.98301:20 123.20252:6 123.284:10 124…		1	1	1	0.0406348128614817	0.039724996591638	0.062270115800056
HILIC_pos_146_11746a3_528	HILIC_pos	HILIC_pos	775	3.528	146.11746	Deoxycarnitine	1	Acylcarnitines	Acylcarnitines		std RT 3.356	C7H15NO2		HMDB0001161	DEOXYCARNITINE	[M+H]+		1	TRUE	null	146.117999999999		JHPNVNIEXXLNTR-UHFFFAOYSA-N		430	TRUE	TRUE	TRUE		FALSE	FALSE	null	null	94.9	null	89.2	93.5	100	97.84	220524ST_1111A_Hilic_pos_074	146.11723:27821 147.12058:3485 148.12394:0	52.54443:13 53.26626:40 53.27201:8 56.78884:6 60.08048:699 60.09666:23 60.11134:8 60.182:18 67.55183:5 72.60412:16 74.86489:11 81.64059:5 83.92253:7 84.01018:11 87.04406:1303 87.05061:87 87.0642:6 87.06675:13 87.09262:17 87.22336:26 87.23295:6 87.55195:18 87.5768:7 98.0401:11 100.34741:8 107.09055:7 107.27231:20 111.87611:18 121.17144:10 129.8774:27 146.11708:2245 146.12383:57 146.12929:103 146.1…		1	1	1	0.0212608903903494	0.0274124549865683	0.0344318238362615
HILIC_pos_250_07991a2_25	HILIC_pos	HILIC_pos	1841	2.25	250.07991	Deoxycytidine	1	Nucleosides, nucleotides, and analogues	Pyrimidine nucleosides		RT 2.026	C9H13N3O4		HMDB0000014	DEOXYCYTIDINE	[M+Na]+	adduct linked to 2042_[M+K]+; adduct linked to 3759_[2M+H]+	0.957	TRUE	null	250.08		CKTSBUTUHBMZGZ-SHYZEUOFSA-N		430	TRUE	TRUE	TRUE		FALSE	FALSE	null	null	82	null	54.6	87.7	100	19.92	220524ST_1111A_Hilic_pos_074	250.07932:7252 251.08267:1298 252.08603:198	50.27829:6 51.21872:31 52.58147:10 52.9774:8 54.52797:23 59.59039:25 65.49432:11 77.22823:5 86.04449:13 88.17317:13 95.38672:5 99.86554:20 104.63917:20 110.61778:18 111.6123:6 120.52075:9 128.70203:6 130.58743:27 131.26263:15 134.03275:1801 134.04176:101 134.05515:24 134.05904:32 134.08337:6 134.08833:5 134.12949:27 134.1349:11 135.07394:12 135.13866:10 135.32538:59 140.35155:20 144.00229:13 147.…		1	1	1	0.0330585229903806	0.0269038105400371	0.0800090049324306
HILIC_pos_230_09549a5_384	HILIC_pos	HILIC_pos	1630	5.384	230.09549	Ergothioneine	2	Amino acids and derivatives	Amino acids and derivatives	Y		C9H15N3O2S	31		Ergothioneine	[M+H]+	adduct linked to 1858_[M+Na]+; similar chromatogram in higher mz_5454	0.913	TRUE	null	230.095779999999		SSISHJJTAXXQAX-JLDDOWRYNA-N	C[N+](C)(C)[C@@H](CC1=CN=C([S-])N1)C(O)=O	430	TRUE	TRUE	TRUE		FALSE	FALSE	null	null	88.4	null	73.7	87.4	100	28.26	220524ST_1111A_Hilic_pos_074	230.09564:7269 231.09899:1864 232.10235:1551	51.55157:11 54.04853:5 60.07928:15 66.29211:11 70.89644:36 78.4019:15 92.95111:11 96.97128:5 98.03648:6 110.01731:17 117.99272:10 119.99366:20 127.03147:681 127.03891:67 127.0584:6 127.07884:6 130.188:8 132.8125:8 135.87701:13 136.57787:5 144.6391:10 150.41957:15 163.40405:7 174.97346:11 183.98796:14 185.66637:13 186.10619:272 186.11061:125 186.12347:16 186.14128:9 195.04294:26 202.74869:7 206.61…		1	1	1	0.0298279035779237	0.0173244714059299	0.0487022089059484
HILIC_pos_147_07649a6_038	HILIC_pos	HILIC_pos	792	6.038	147.07649	Glutamine	1	Amino acids and derivatives	Amino acids and derivatives		std RT 6.13	C5H10N2O3		HMDB0003423	L-Glutamine	[M+H]+	adduct linked to 569_[M+H]+; similar chromatogram in higher mz_1242; similar chromatogram in higher mz_8671; similar chromatogram in higher mz_19274	0.768	TRUE	null	147.07640000000001		ZDXPYRJPNDTMRX-GSVOUGTGSA-N	N[C@H](CCC(N)=O)C(O)=O	430	TRUE	TRUE	TRUE		FALSE	FALSE	null	null	88.7	null	80.400000000000006	91.2	75	16.75	220524ST_1111A_Hilic_pos_074	147.07648:5599 148.07983:861 149.08319:0	59.08437:13 59.39479:5 65.0677:20 65.89308:6 69.83624:6 78.61693:6 80.81515:16 84.04485:1357 84.05099:218 84.06554:12 84.06805:13 84.07951:10 84.08236:13 84.09173:16 84.09776:5 84.10743:6 84.61978:26 85.02805:232 85.03593:15 87.56388:15 94.40937:12 96.6891:8 105.95277:416 105.96931:15 105.97615:28 107.09979:23 109.7373:13 113.55572:16 114.53995:15 114.74247:21 125.814:10 128.63794:18 129.43044:11…		1	1	1	0.0909651674921126	0.0500706418384494	0.0537560127293424
HILIC_neg_632_20477a7_726	HILIC_neg	HILIC_neg	4213	7.726	632.20477	Glycan 6'-sialyllactose	2	Sugars			Ville	C23H39NO19			Glycan 6'-Sialyllactose	[M-H]-	adduct linked to 5357_[2M-H]-; found in higher mz's MsMs_5370; found in higher mz's MsMs_5357; found in higher mz's MsMs_4503; similar chromatogram in higher mz_4445; similar chromatogram in higher mz_4503; similar chromatogram in higher mz_4627; similar chromatogram in higher mz_5060; similar chromatogram in higher mz_5113; similar chromatogram in higher mz_5364; similar chromatogram in higher m…	0.931	TRUE	null	632.20441000000005		MOSFIJXAXDLOML-UHFFFAOYSA-N		430	TRUE	TRUE	TRUE		FALSE	FALSE	null	null	87.6	null	85.8	76.599999999999895	77.8	1603.32	220525ST_1111A_Hilic_neg_078	632.20471:207323 633.20806:84853 634.21142:22477	50.84481:16 55.01896:150 57.03431:84 57.0741:6 57.4617:7 63.14667:9 65.2488:5 69.03416:113 69.04093:14 70.56088:43 70.56658:5 70.66105:7 74.93049:46 74.93452:46 75.8511:8 78.05833:15 78.0735:7 78.28327:19 80.28104:14 82.25937:11 83.28508:6 83.28864:9 83.29354:11 85.02903:234 85.05017:7 85.06582:9 85.2703:5 85.38223:36 87.00919:853 87.01623:109 87.03003:9 87.05685:25 87.60199:11 88.03536:72 88.756…		1	1	1	0.0113311715445713	0.00747472006208473	0.0534841539146503
HILIC_pos_258_1106a6_161	HILIC_pos	HILIC_pos	1926	6.161	258.1106	Glycerophosphocholine	1	Glycerophospholipids	Glycerophospholipids	Y	std RT 6.157	C8H20NO6P		HMDB0000086	Glycerophosphocholine	[M+H]+	found in higher mz's MsMs_4485; found in higher mz's MsMs_4272	1	TRUE	null	258.11011000000002		SUHOQUVVVLNYQR-SVGMAFHSNA-N	C[N+](C)(C)CCOP([O-])(=O)OC[C@H](O)CO	430	TRUE	TRUE	TRUE		FALSE	FALSE	null	null	96.5	null	91.7	96.6	100	22312.91	220524ST_1111A_Hilic_pos_081	258.11023:5169242 259.11358:660844 260.11694:149592	54.52257:5 54.55894:56 54.56305:26 55.59912:45 56.15815:51 56.43968:38 56.44672:6 56.6035:30 58.25189:13 58.74304:11 60.08019:2152 60.08699:94 60.09318:12 60.09699:11 60.11345:5 60.1183:8 60.12025:6 60.26082:35 60.26429:65 60.27454:8 60.42808:6 60.65653:5 60.6851:160 61.25257:6 63.75878:5 66.14918:6 69.08912:26 69.97181:12 70.0656:279 70.08485:12 72.57466:11 73.06846:40 73.64024:6 73.64456:9 74.3…		1	1	1	0.00827526526363522	0.00865685763895535	0.0611278863005656
HILIC_pos_118_08671a3_843	HILIC_pos	HILIC_pos	438	3.843	118.08671	Glycine Betaine	1	Amino acids and derivatives	Amino acids and derivatives	Y	std RT 3.527	C5H12NO2		HMDB0000043	BETAINE	[M+H]+	adduct linked to 1676_[2M+H]+; found in higher mz's MsMs_1676; found in higher mz's MsMs_1091; similar chromatogram in higher mz_6371; similar chromatogram in higher mz_1091; similar chromatogram in higher mz_6685; similar chromatogram in higher mz_1401	0.986	TRUE	null	118.08615		KWIUHFFTVRNATP-UHFFFAOYSA-N		430	TRUE	TRUE	TRUE		FALSE	FALSE	null	null	96.2	null	93	93.7	100	4370.1	220524ST_1111A_Hilic_pos_078	118.08665:4837600 119.09:338000 120.09336:31625	51.98599:48 54.47841:31 54.4841:10 55.646:23 56.26795:10 56.57758:31 56.63921:23 56.95948:22 57.00251:18 57.27757:33 57.31067:38 57.34791:13 57.38417:24 57.59737:13 57.60547:192 57.61171:13 57.70283:26 57.92799:21 57.99422:41 58.05019:16 58.05642:106 58.06006:622 58.06494:96318 58.15143:71 58.15862:55 58.16185:23 58.1668:75 58.17108:18 58.17866:55 58.18321:16 58.18889:55 58.19366:31 58.19759:17 5…		1	1	1	0.00972187281941619	0.00886516813390595	0.0302465348046187
HILIC_pos_160_10822a1_016	HILIC_pos	HILIC_pos	919	1.016	160.10822	Guanidinobutyric acid methyl ester	2	Lipids	Straight chain fatty acids		Ville	C6H13N3O2			Guanidinobutyric acid methyl ester	[M+H]+		0.971	TRUE	null	160.10809		ITPJUJKUKRFQHQ-UHFFFAOYSA-N		430	TRUE	TRUE	TRUE		FALSE	FALSE	null	null	81.400000000000006	null	74.099999999999895	80	50	47.94	220524ST_1111A_Hilic_pos_077	160.10835:7855 161.1117:1653 162.11506:651	51.169:10 55.96891:10 56.81558:17 57.93485:8 58.8897:26 58.99599:6 59.04811:307 62.05029:21 63.11221:32 65.49415:10 68.4019:5 77.88261:36 81.61052:6 87.18255:10 95.58071:11 100.07565:128 101.05914:1847 101.06465:158 101.06896:11 101.07629:10 101.08104:35 101.08465:23 101.09737:6 101.10994:37 101.16593:5 101.25536:33 101.36533:47 101.37608:29 101.37925:17 101.38361:10 101.38721:8 101.77401:28 101.…		1	1	1	0.0630400370497231	0.0670903079216461	0.0940929549299627
HILIC_pos_260_18533a1_129	HILIC_pos	HILIC_pos	1972	1.129	260.18533	Hexanoylcarnitine	1	Acylcarnitines	Acylcarnitines		std RT 1.08	C13H26NO4		HMDB0000756	NTBC Hexanoylcarnitine	[M+H]+	adduct linked to 1251_[M+H-2H2O]+	0.971	TRUE	1.08	260.18594000000002				430	TRUE	TRUE	TRUE		FALSE	FALSE	null	null	88.8	100	80.5	89.2	80	75.35	220524ST_1111A_Hilic_pos_080	260.18533:11489 261.18868:5460 262.19204:865	53.24319:18 55.94547:8 57.83689:24 60.08042:1009 60.09299:24 60.09748:29 60.12099:13 60.12672:5 60.83439:7 61.08236:131 62.12538:8 65.26275:10 70.90742:20 78.73678:21 79.61774:8 80.48913:11 81.92359:11 82.20669:13 84.70505:8 85.02845:560 85.03581:43 85.04988:13 85.07761:10 85.16642:36 85.55062:16 85.64261:28 87.59712:9 89.94223:25 90.39862:8 91.166:8 93.54445:11 94.01939:21 95.25873:60 96.16425:1…		1	1	1	0.0273059290179835	0.0252534512513145	0.0270498957990573
HILIC_pos_198_12396a5_982	HILIC_pos	HILIC_pos	1310	5.982	198.12396	Histidine betaine put	2	Amino acids and derivatives	Amino acids and derivatives						Histidine betaine put	[M+H]+	adduct linked to 1504_[M+Na]+; similar chromatogram in higher mz_6239; similar chromatogram in higher mz_21675	0.928	TRUE	5.98	198.12370000000001				430	TRUE	TRUE	TRUE		FALSE	FALSE	null	null	87.2	100	73.099999999999895	82.9	100	63.54	220524ST_1111A_Hilic_pos_078	198.12341:13840 199.12676:2529 200.13012:497	51.46644:6 51.99211:10 52.37314:6 53.89113:17 54.25544:6 56.94259:18 58.19239:11 60.08052:1449 60.08589:99 60.09272:31 60.09837:15 60.10497:26 60.11748:5 60.11966:8 60.16501:75 60.16759:35 60.49738:11 60.51897:16 60.52289:30 60.62255:80 62.33906:16 63.40924:10 68.04974:979 68.05338:43 68.09273:6 69.42603:28 69.84947:11 70.86614:16 71.78728:5 71.89847:7 74.59051:12 84.91009:13 87.60611:5 91.94569:…		1	1	1	0.051688033449478	0.0564101599906046	0.0350247969867426
HILIC_pos_137_04585a1_469	HILIC_pos	HILIC_pos	652	1.469	137.04585	Hypoxanthine	1	Nucleosides, nucleotides, and analogues	Purine derivative	Y					Hypoxanthine	[M+H]+	adduct linked to 901_[M+H-H2O]+; similar chromatogram in higher mz_1009; similar chromatogram in higher mz_1824; similar chromatogram in higher mz_2048; adduct linked to 1074_[M+K]+; adduct linked to 2114_[2M+H]+; similar chromatogram in higher mz_2373; similar chromatogram in higher mz_718; similar chromatogram in higher mz_2492	1	TRUE	null	137.04579000000001		FDGQSTZJBFJUBT-UHFFFAOYSA-N		430	TRUE	TRUE	TRUE		FALSE	FALSE	null	null	95.2	null	93	96	85.7	159.78	220524ST_1111A_Hilic_pos_078	137.04567:26570 138.04902:4295 139.05238:855	51.28403:6 53.30568:13 55.0294:398 55.04711:6 55.65274:6 56.08085:5 56.99484:15 57.11134:11 59.71821:21 63.48248:15 64.23139:6 66.09597:13 66.21495:17 66.6897:11 67.02826:220 74.14112:13 74.35501:13 75.34527:10 79.04719:6 82.02853:8 82.03937:639 82.04736:40 82.05889:11 82.0879:8 82.19759:22 82.44095:55 83.63974:26 86.27281:6 91.84977:13 92.66946:13 92.72159:7 94.03947:724 94.04697:26 94.05699:10 …		1	1	1	0.0339134092180292	0.0202668524211752	0.0368446736082502
HILIC_neg_212_00235a0_523	HILIC_neg	HILIC_neg	1160	0.523	212.00235	Indoxyl sulfate	1	Amino acids and derivatives - trp	Trp metabolite		std RT 0.579	C8H7NO4S		HMDB0000682	3-Indoxyl sulfate; LC-ESI-QTOF; MS2; CE	[M-H]-	similar chromatogram in higher mz_1512; similar chromatogram in higher mz_1347	0.931	TRUE	null	212.002299999999	Arylsulfates	BXFFHSIDQOFMLE-UHFFFAOYSA-N	OS(=O)(=O)OC1=CNC2=CC=CC=C12	430	TRUE	TRUE	TRUE		FALSE	FALSE	null	null	80.3	null	43.6	95.9	100	53.11	220525ST_1111A_Hilic_neg_077	212.00208:8916 213.00543:1937 214.00879:841	50.26467:12 51.1469:52 51.33271:5 51.48215:8 51.76627:6 51.83288:32 52.49001:5 53.07584:16 53.25595:12 53.8574:14 53.8617:5 54.14594:32 54.36522:18 54.99257:31 56.618:17 56.98093:60 57.08214:19 58.82432:5 59.09337:45 59.74332:11 60.60232:12 62.06561:16 65.01476:9 65.01807:27 65.02094:12 65.02534:8 68.34974:170 68.35743:42 68.36285:14 68.36761:11 68.39207:12 68.59725:6 69.84581:9 70.19121:26 70.87…		1	1	1	0.0318354575205788	0.0332661293026245	0.0601255632756775
RP_pos_269_08801a1_518	RP_pos	RP_pos	2963	1.518	269.08801	Inosine	2	Nucleosides, nucleotides, and analogues	purine nucleosides			C10H12N4O5		HMDB0000195	Inosine	[M+H]+	ion correlated with 1114; adduct linked to 3345_[M+Na]+; adduct linked to 3640_[M+K]+	0.58	TRUE	2.456	269.08807000000002				430	TRUE	TRUE	TRUE		FALSE	FALSE	null	null	81.599999999999895	100	61.5	74.900000000000006	100	17.38	220519ST_1111A_RP_pos_089	269.08774:3743 270.09109:1377 271.09445:705	50.99088:6 52.16303:23 52.73067:8 54.58027:30 57.44619:31 57.82549:18 58.12536:34 58.53874:6 64.57551:5 68.32857:13 69.44756:35 69.95348:16 70.53693:11 77.52364:13 78.04267:16 79.36185:6 83.4244:13 84.49737:8 85.97407:43 88.17537:30 90.23149:10 91.12378:11 92.16934:6 97.1177:16 98.03609:25 98.92295:11 101.47866:6 103.21465:11 104.80653:5 107.69842:8 111.55373:13 111.56146:8 111.70048:5 116.1704:1…		1	1	1	0.0525888080464355	0.0264158131583957	0.0347168986384738
HILIC_pos_246_17003a1_358	HILIC_pos	HILIC_pos	1809	1.358	246.17003	Isovalerylcarnitine	1	Acylcarnitines	Acylcarnitines		std RT 1.28	C12H23NO4		HMDB0000688	Isovaleryl-L-carnitine	[M+H]+	similar chromatogram in higher mz_1887; similar chromatogram in higher mz_4338; similar chromatogram in higher mz_2285; similar chromatogram in higher mz_2205	0.971	TRUE	2.9889999999999901	246.17089999999899				430	TRUE	TRUE	TRUE		FALSE	FALSE	null	null	92.4	100	86.9	86.4	100	414.5	220524ST_1111A_Hilic_pos_074	246.16972:80851 247.17307:16101 248.17643:3174	56.33088:8 57.06882:252 57.07449:23 58.86625:13 60.08011:456 60.09952:15 60.35198:35 60.37119:7 61.08375:251 63.44344:7 67.06061:20 73.74311:10 75.11652:68 77.18636:5 80.14357:8 82.1799:33 83.87388:23 84.28548:7 84.5095:11 84.7787:5 84.80985:6 84.93607:16 85.02261:420 85.02859:2419 85.03419:190 85.04349:13 85.04872:36 85.05249:9 85.06525:78 85.07348:10 85.0759:11 85.08346:13 85.08887:11 85.1166:5…		1	1	1	0.00521732765770308	0.00436679940338815	0.00598542086116294
RP_neg_188_03581a3_175	RP_neg	RP_neg	997	3.175	188.03581	Kynurenic acid	1	Amino acids and derivatives - trp	Trp metabolite		RT 3.235	C10H7NO3	8	HMDB0000715	Kynurenic acid	[M-H]-	adduct linked to 2846_[2M-H]-	0.971	TRUE	null	188.03532000000001		HCZHHEIFKROPDY-UHFFFAOYSA-N		430	TRUE	TRUE	TRUE		FALSE	FALSE	null	null	93.1	null	92.1	80.8	100	1154.09	220523ST_1111A_RP_neg_078	188.035:350092 189.03835:81956 190.04171:8779	51.86261:5 58.04654:16 58.05038:8 59.09192:19 61.4445:11 64.73994:5 65.99971:154 69.94328:11 69.95169:5 74.59429:7 76.15793:8 76.16407:7 76.76606:44 76.80159:8 87.0686:42 87.35252:21 90.92663:5 94.34961:24 95.85664:8 98.10387:11 98.87399:7 102.03523:687 102.04097:33 102.04961:45 102.05551:18 102.08534:8 102.09386:11 103.56992:25 103.7014:14 104.03239:21 110.24218:16 112.19807:14 116.04916:184 116…		1	1	1	0.00422273020447096	0.00661465349973486	0.0062499695594516
HILIC_neg_341_11063a6_345	HILIC_neg	HILIC_neg	2463	6.345	341.11063	Lactulose	2	Sugars	O-glycosyl compounds		Synthetic; insource 4436	C122H22O11	26		Lactose	[M-H]-	adduct linked to 2842_[M+FA-H]-; found in higher mz's MsMs_4436; adduct linked to 2735_[M+Cl]-	0.931	TRUE	null	341.10888999999901		GUBGYTABKSRVRQ-DCSYEGIMSA-N	OC[C@H]1O[C@@H](O[C@H]2[C@H](O)[C@@H](O)[C@H](O)O[C@@H]2CO)[C@H](O)[C@@H](O)[C@H]1O	430	TRUE	TRUE	TRUE		FALSE	FALSE	null	null	92.1	null	84.9	95.6	85.7	2091.29	220525ST_1111A_Hilic_neg_077	341.11026:533689 342.11361:103205 343.11697:24479	50.66558:8 52.82335:14 57.82395:97 59.01387:1251 59.0203:57 59.02935:22 59.04474:8 59.0614:9 59.1451:21 59.16148:9 60.62896:16 61.56592:29 61.57239:11 63.10585:16 65.80498:11 68.20752:25 69.38138:21 71.0151:943 71.02017:82 71.02789:14 71.03184:12 71.03513:8 71.04445:5 71.05543:19 71.06287:5 71.06617:5 71.53746:18 72.14721:18 73.03006:2223 73.03665:154 73.04413:14 73.04725:11 73.05041:33 73.06583:…		1	1	1	0.0212058815158749	0.00870979821999936	0.0805533843606594
HILIC_pos_175_11896a6_868	HILIC_pos	HILIC_pos	1078	6.868	175.11896	Arginine	1	Amino acids and derivatives	Amino acids and derivatives		std RT 6.944	C6H14N4O2		HMDB0000517	L-Arginine	[M+H]+	similar chromatogram in higher mz_3898; similar chromatogram in higher mz_22016; similar chromatogram in higher mz_8533; similar chromatogram in higher mz_8548; similar chromatogram in higher mz_17046; similar chromatogram in higher mz_8543; similar chromatogram in higher mz_3102; similar chromatogram in higher mz_7752; similar chromatogram in higher mz_22009; similar chromatogram in higher mz_59…	0.942	TRUE	null	175.119		ODKSFYDXXFIFQN-BYPYZUCNSA-N	N[C@@H](CCCNC(N)=N)C(O)=O	430	TRUE	TRUE	TRUE		FALSE	FALSE	null	null	92.2	null	79.7	95.6	100	127.71	220524ST_1111A_Hilic_pos_074	175.11914:37627 176.12249:4698 177.12585:1302	57.0582:7 60.05492:726 60.06152:36 60.06806:10 60.07081:10 60.0746:9 60.08886:5 60.09673:6 60.10823:5 60.358:26 60.36277:5 60.82157:21 68.89806:18 70.06581:454 70.08478:5 71.0687:269 71.07475:41 71.1126:8 72.32132:16 78.79902:23 88.78974:11 101.77475:15 101.79003:11 104.63619:12 112.84072:5 114.34355:16 114.36962:8 116.07241:467 116.09313:25 116.12833:12 123.05877:11 129.50703:10 130.09613:88 130…		1	1	1	0.152638613483826	0.169986858890221	0.108793356953843
HILIC_pos_162_11256a4_82	HILIC_pos	HILIC_pos	931	4.82	162.11256	Carnitine	1	Acylcarnitines	Acylcarnitines	Y	std RT 4.766	C7H16NO3		HMDB0000062	L-Carnitine	[M+H]+	adduct linked to 1166_[M+Na]+	1	TRUE	0.56999999999999895	162.11319				430	TRUE	TRUE	TRUE		FALSE	FALSE	null	null	93	99.9	84.1	92.8	100	1233.65	220524ST_1111A_Hilic_pos_077	162.11237:263495 163.11572:24010 164.11908:4697	53.43656:11 55.42661:6 57.03906:11 60.07994:550 60.08685:66 60.09801:5 60.12041:8 60.12718:6 60.182:12 66.3867:6 85.02733:262 85.04971:8 85.07492:5 94.40023:6 101.25124:13 102.09054:583 102.09659:10 102.11326:6 102.14783:8 102.15527:6 103.02633:7 103.03936:1096 103.04521:86 103.0561:8 103.06399:33 103.09227:17 103.18747:8 103.74921:15 104.7592:8 112.84866:7 118.08565:377 118.09502:48 128.13673:30…		1	1	1	0.0129915147119746	0.0102398111830416	0.0302806773510397
HILIC_pos_86_06001a0_802	HILIC_pos	HILIC_pos	151	0.802	86.06001	Levoglucosan	2	Sugars	Oxepanes		kuva	C6H10O5		HMDB0000640	w/o MS2:Methacrylamide	[M+H]+	similar chromatogram in higher mz_3166	0.42	FALSE	null	86.06		FQPSGWSUVKBHSU-UHFFFAOYSA-N		530	TRUE	TRUE	FALSE		FALSE	FALSE	null	null	100	null	null	null	null	7.78	220524ST_1111A_Hilic_pos_048	86.06001:16530 87.06336:1156 88.06672:1139			1	1	1	0.0498956989337125	0.0241369668509017	0.1257348277496
HILIC_neg_146_04623a6_285	HILIC_neg	HILIC_neg	483	6.285	146.04623	Glutamic acid	1	Amino acids and derivatives	Amino acids and derivatives		std RT 6.35	C5H9NO4		HMDB0000148	L-Glutamic acid	[M-H]-	found in higher mz's MsMs_3506; found in higher mz's MsMs_2971; adduct linked to 353_[M-H2O-H]-; similar chromatogram in higher mz_3506; similar chromatogram in higher mz_4507; similar chromatogram in higher mz_2061; similar chromatogram in higher mz_741; similar chromatogram in higher mz_1914; similar chromatogram in higher mz_3085; similar chromatogram in higher mz_4431	0.944	TRUE	null	146.04589999999899		WHUUTDBJXJRKMK-UHFFFAOYNA-N	NC(CCC(O)=O)C(O)=O	430	TRUE	TRUE	TRUE		FALSE	FALSE	null	null	94.6	null	88	93.6	100	411.5	220525ST_1111A_Hilic_neg_077	146.04622:54549 147.04957:7215 148.05293:1450	50.20611:8 50.34293:5 51.40836:46 54.71143:49 54.71659:33 54.72507:9 55.2012:29 56.05001:272 56.0909:7 56.33479:33 56.39626:23 57.20373:11 58.3881:7 58.62282:14 58.62813:5 58.67746:186 58.68298:10 58.69525:8 59.65425:27 60.03676:5 61.3711:15 64.28499:39 64.41824:12 64.51413:5 64.7522:126 64.75836:38 66.24769:18 66.52406:6 66.59347:12 67.09897:12 69.60883:45 69.72499:16 70.05389:15 70.50975:24 71.…		1	1	1	0.0197684310202257	0.0213704391701711	0.0473712570817929
HILIC_pos_156_07677a6_693	HILIC_pos	HILIC_pos	870	6.693	156.07677	Histidine	1	Amino acids and derivatives	Amino acids and derivatives		std RT 6.713	C6H9N3O2		HMDB0000177	L-Histidine	[M+H]+	similar chromatogram in higher mz_13101; similar chromatogram in higher mz_1230; adduct linked to 1094_[M+Na]+; similar chromatogram in higher mz_16580; similar chromatogram in higher mz_7547; similar chromatogram in higher mz_10618; similar chromatogram in higher mz_6918; similar chromatogram in higher mz_16743; similar chromatogram in higher mz_10620; similar chromatogram in higher mz_23046; si…	1	TRUE	null	156.076799999999		HNDVDQJCIGZPNO-YFKPBYRVSA-N	N[C@@H](CC1=CNC=N1)C(O)=O	430	TRUE	TRUE	TRUE		FALSE	FALSE	null	null	96.5	null	95.6	97.1	87.5	88	220524ST_1111A_Hilic_pos_078	156.07684:17938 157.08019:3312 158.08355:369	50.24178:18 50.46695:13 50.6665:6 51.29224:10 51.41625:9 54.94202:30 56.04944:371 56.06272:6 56.98972:12 57.396:17 57.41109:13 57.4411:11 57.84203:13 58.39362:13 59.33165:16 61.86823:6 62.44202:16 62.4748:26 64.26456:8 64.36402:10 64.71888:5 65.08531:10 65.19056:26 65.82534:11 65.93416:18 66.04257:30 68.21957:43 69.43076:5 69.48282:6 69.99472:5 70.47013:8 71.29953:8 71.61004:13 73.56727:5 74.0234…		1	1	1	0.0167722454048456	0.0101755344353507	0.0155208703615901
HILIC_pos_147_11269a7_018	HILIC_pos	HILIC_pos	796	7.018	147.11269	Lysine	1	Amino acids and derivatives	Amino acids and derivatives		std RT 7.091	C6H14N2O2		HMDB0000182	Lysine	[M+H]+	similar chromatogram in higher mz_4162; adduct linked to 576_[M+H]+; similar chromatogram in higher mz_12163; similar chromatogram in higher mz_1733; similar chromatogram in higher mz_15285; similar chromatogram in higher mz_18204; similar chromatogram in higher mz_20004; similar chromatogram in higher mz_7153; similar chromatogram in higher mz_20650	0.812	TRUE	null	147.11281		KDXKERNSBIXSRK-YFKPBYRVSA-N		430	TRUE	TRUE	TRUE		FALSE	FALSE	null	null	93.2	null	82.6	95.8	100	37.38	220524ST_1111A_Hilic_pos_079	147.11243:4643 148.11578:2421 149.11914:0	55.05316:101 55.94372:11 56.04888:789 56.05468:38 56.06549:11 56.06994:6 56.08193:16 56.08865:5 56.09405:6 57.39414:5 58.11916:18 58.46301:10 62.35881:10 67.05521:74 67.05977:28 69.05479:98 69.72848:20 70.29903:6 71.61157:10 80.40675:12 82.76463:7 84.08059:734 84.08808:21 84.09671:11 84.11891:10 84.19628:5 88.08347:6 91.27936:18 95.80509:6 102.01789:13 103.28966:6 104.91794:15 105.68578:5 106.909…		1	1	1	0.0651399068754946	0.0495784393842311	0.0651124964688793
HILIC_pos_522_35529a1_363	HILIC_pos	HILIC_pos	4326	1.363	522.35529	LPC (18:1)	2	Glycerophospholipids	Glycerophospholipids			C26H52NO7P		HMDB0002815	1-(9Z-Octadecenoyl)-sn-glycero-3-phosphocholine	[M+H]+	adduct linked to 4519_[M+Na]+; similar chromatogram in higher mz_4457	0.971	TRUE	null	522.35541000000001		YAMUFBLWGFFICM-FBQSGDRFNA-N	CCCCCCCC\C=C/CCCCCCCC(=O)OC[C@@H](O)COP([O-])(=O)OCC[N+](C)(C)C	430	TRUE	TRUE	TRUE		FALSE	FALSE	null	null	80.2	null	74.2	78.8	42.9	62.06	220524ST_1111A_Hilic_pos_075	522.35461:11797 523.35796:4922 524.36132:21481	57.65196:11 57.79844:26 64.23275:13 64.76232:20 72.56992:5 75.51681:5 75.98069:25 84.63004:13 84.85535:11 87.14868:11 87.19639:16 91.42788:5 93.01799:6 94.54513:17 99.48578:10 104.10771:878 104.11445:78 104.133:9 104.15133:11 104.18459:43 112.24757:5 112.649:15 113.70623:18 123.87718:5 126.36103:15 127.13218:10 128.0584:8 128.57401:11 132.82892:9 140.59331:5 150.04716:17 150.32707:10 153.5733:14 …		1	1	1	0.023650246229806	0.0214288427915361	0.0244635986453379
RP_pos_454_29242a10_165	RP_pos	RP_pos	6257	10.165	454.29242	LPE (16:0)	2	Glycerophospholipids			Ville	C21H44NO7P	20	HMDB0011503/HMDB0011473	1-Palmitoyl-2-hydroxy-sn-glycero-3-phosphoethanolamine	[M+H]+	adduct linked to 6606_[M+Na]+	0.971	TRUE	null	454.29279000000002		YVYMBNSKXOXSKW-GNLPSFAGNA-N	CCCCCCCCCCCCCCCC(=O)OC[C@@H](O)COP([O-])(=O)OCC[NH3+]	430	TRUE	TRUE	TRUE		FALSE	FALSE	null	null	87.5	null	74.400000000000006	90.8	83.3	133.96	220519ST_1111A_RP_pos_089	454.29288:16961 455.29623:9150 456.29959:1439	53.19209:8 55.08978:36 57.48219:6 57.87953:10 58.63196:6 59.40623:15 61.33767:6 62.91831:13 63.85714:15 66.61927:23 70.53219:22 71.08279:8 71.49626:10 73.32403:9 73.96698:25 74.5044:6 75.12639:13 75.56255:8 79.54857:5 79.79644:16 83.65175:6 87.43229:5 90.4329:9 91.98722:6 94.7611:13 102.23577:16 106.06634:15 110.7513:6 114.50727:8 115.70595:15 120.76737:12 125.98523:9 128.44872:13 139.06825:10 15…		1	1	1	0.0174841592753057	0.0176030991049712	0.0322645557668872
RP_neg_476_27798a10_011	RP_neg	RP_neg	3919	10.011	476.27798	LPE (18:2)	2	Glycerophospholipids				C23H44NO7P	12	HMDB0011507/HMDB0011477	LPE 18:2	[M-H]-	similar chromatogram in higher mz_4442	0.884	TRUE	null	476.27771000000001		DBHKHNGBVGWQJE-HZJYTTRNSA-N		430	TRUE	TRUE	TRUE		FALSE	FALSE	null	null	87.7	null	68.5	91.9	100	136.42	220523ST_1111A_RP_neg_075	476.27805:11881 477.2814:4024 478.28476:657	51.26236:14 52.27483:7 52.27745:17 55.39961:18 58.13656:12 58.35314:22 58.68652:25 58.69057:11 59.68141:8 59.68617:5 59.74381:19 63.15268:19 64.83363:5 65.91117:32 67.26251:67 69.20371:8 69.62468:19 70.59179:21 72.72029:55 72.72367:39 73.44028:22 73.44588:18 74.34433:132 74.36405:5 74.36662:9 74.37201:11 78.41769:11 78.56882:6 78.96033:102 78.96861:10 78.97775:5 82.75202:26 84.49833:50 84.86602:1…		1	1	1	0.030821856096732	0.0250007723267072	0.0259298832054538
RP_pos_482_32349a10_541	RP_pos	RP_pos	6693	10.541	482.32349	LPE(18:0)	2	Glycerophospholipids				C23H48NO7P		HMDB0011130	1-Octadecanoyl-sn-glycero-3-phosphoethanolamine	[M+H]+	adduct linked to 7069_[M+Na]+; adduct linked to 16085_[2M+H]+	0.971	TRUE	null	482.32409999999902		BBYWOYAFBUOUFP-UHFFFAOYNA-N	CCCCCCCCCCCCCCCCCC(=O)OCC(O)COP(O)(=O)OCCN	430	TRUE	TRUE	TRUE		FALSE	FALSE	null	null	91.5	null	87.5	95.6	70	247.44	220519ST_1111A_RP_pos_095	482.32379:31172 483.32714:22301 484.3305:2822	55.48588:6 62.06097:687 62.06604:36 62.10973:5 62.11865:6 62.42997:22 71.81919:14 72.89589:6 79.05696:7 80.42869:8 80.83117:8 81.6754:10 88.62403:11 92.93908:11 117.66227:11 117.99008:15 119.50704:5 125.24217:15 127.21891:15 127.62113:6 128.54294:19 129.60934:5 134.45744:13 138.51505:10 141.5929:6 147.87573:10 151.66747:7 151.9142:16 152.89316:8 155.01006:103 155.02956:14 160.19815:5 173.46165:10…		1	1	1	0.0333100724081022	0.0236505638668181	0.0431187740551016
RP_pos_480_30884a10_273	RP_pos	RP_pos	6669	10.273	480.30884	LPE(18:1)	2	Glycerophospholipids				C23H46NO7P		HMDB0011506	LysoPE(18:1/0:0) put	[M+H]+	adduct linked to 7042_[M+Na]+; adduct linked to 16006_[2M+H]+	0.971	TRUE	10.365	480.30972000000003				430	TRUE	TRUE	TRUE		FALSE	FALSE	null	null	87.9	100	86.9	85.8	62.5	293.4	220519ST_1111A_RP_pos_089	480.30807:36266 481.31142:20027 482.31478:3963	60.66592:18 63.08631:8 63.38818:26 63.55378:37 63.86895:11 65.21896:8 68.25197:11 70.38312:10 72.5202:6 73.09686:17 75.22087:16 76.16639:6 82.28645:6 86.00013:8 86.30327:18 88.22681:11 90.94698:21 94.99455:6 98.07171:6 99.72959:20 101.33237:18 107.62636:10 109.57054:18 117.89955:15 138.55025:10 144.73106:50 147.5094:15 148.29973:8 151.5417:23 155.7941:21 156.09145:12 159.41675:16 160.97029:5 162.…		1	1	1	0.0288654494898828	0.0163291489474392	0.0280374708468262
RP_pos_166_08611a1_988	RP_pos	RP_pos	1540	1.988	166.08611	Phenylalanine	1	Amino acids and derivatives	Amino acids and derivatives		std RT 2.135	C9H11NO2		HMDB0000159	L-Phenylalanine	[M+H]+		1	TRUE	null	166.08626000000001		COLNVLDHVKWLRT-QMMMGPOBSA-N		430	TRUE	TRUE	TRUE		FALSE	FALSE	null	null	91.4	null	88.6	90.8	75	100.66	220519ST_1111A_RP_pos_090	166.08607:17453 167.08942:3143 168.09278:171	51.45582:5 52.27234:8 52.52642:26 52.79728:16 53.20431:11 59.21019:21 63.75192:16 64.79716:5 70.33012:11 70.94072:55 72.04587:8 72.77908:9 72.86442:6 73.43375:6 73.88771:10 74.39577:18 74.73129:13 75.29319:9 78.91276:41 79.05446:90 79.46725:33 80.91804:10 81.6858:33 81.69089:43 84.67956:6 84.81697:23 84.96091:88 84.9974:6 85.63016:5 87.04149:15 87.14482:11 87.17824:36 87.6339:18 89.48177:11 90.26…		1	1	1	0.010725296629225	0.010701833366896	0.00914093553114368
RP_pos_243_08762a5_692	RP_pos	RP_pos	2578	5.692	243.08762	Lumichrome	1	Xenobiotics	Flavins		std RT 5.747, not a naturally occurring metabolite			HMDB0254199	7,8-dimethylalloxazine (lumichrome)	[M+H]+	adduct linked to 2902_[M+Na]+; similar chromatogram in higher mz_7107; similar chromatogram in higher mz_8264; similar chromatogram in higher mz_7306; similar chromatogram in higher mz_25088; similar chromatogram in higher mz_10797	0.957	TRUE	null	243.08770999999899		ZJTJUVIJVLLGSP-UHFFFAOYSA-N	OC=1N=C(O)C=2N=C3C=C(C(=CC3=NC2N1)C)C	430	TRUE	TRUE	TRUE		FALSE	FALSE	null	null	87.4	null	75.900000000000006	87.9	83.3	38.35	220519ST_1111A_RP_pos_090	243.08714:10946 244.09049:2575 245.09385:278	52.97918:10 53.37306:18 53.73913:6 54.25579:20 55.39745:5 59.2537:5 59.37988:15 60.39011:10 61.63881:18 62.41929:8 63.09119:15 67.83577:21 68.54656:13 99.10339:13 102.2818:8 107.84884:6 112.43576:5 112.81364:8 119.05455:5 119.38621:19 124.89277:16 126.40201:8 128.07246:13 130.90434:6 131.65117:19 133.49001:6 133.71109:37 136.2746:13 145.07356:144 145.10033:6 159.7659:48 161.00571:10 166.85974:16 …		1	1	1	0.0177257985736907	0.0250486197926308	0.0204012465054633
HILIC_pos_166_07249a1_569	HILIC_pos	HILIC_pos	965	1.569	166.07249	Methylguanine	2	Nucleosides, nucleotides, and analogues	Hypoxanthines		Ville	C6H7N5O		HMDB0000897	7-Methylguanine	[M+H]+	adduct linked to 1204_[M+Na]+; adduct linked to 2711_[2M+H]+	0.971	TRUE	null	166.07234		FZWGECJQACGGTI-UHFFFAOYSA-N		430	TRUE	TRUE	TRUE		FALSE	FALSE	null	null	93.3	null	84.4	93.2	100	268.18	220524ST_1111A_Hilic_pos_075	166.0722:29209 167.07555:2751 168.07891:0	51.11997:10 53.09992:15 53.16071:8 55.02833:161 57.03897:6 57.33777:11 59.93415:10 60.71774:8 62.08772:5 69.88239:39 70.25467:10 70.54108:61 70.54813:8 75.23601:16 77.39545:38 81.06771:11 83.85194:6 86.99485:6 88.01651:10 92.08579:26 94.03952:156 97.03798:16 99.6288:10 100.94366:18 101.06959:16 102.06227:11 106.90083:11 107.0248:131 107.26038:28 111.09296:6 111.12671:15 111.86589:5 111.91297:5 11…		1	1	1	0.0599235159938109	0.053271333053688	0.102858445535455
RP_pos_298_09686a2_833	RP_pos	RP_pos	3475	2.833	298.09686	Methylthioadenosine	1	Nucleosides, nucleotides, and analogues	5'-deoxy-5'-thionucleosides		std RT 2.976	C11H15N5O3S		HMDB0001173	Methylthioadenosine	[M+H]+	adduct linked to 2316_[M+H-2H2O]+	0.971	TRUE	null	298.09683000000001		WUUGFSXJNOTRMR-IOSLPCCCSA-N		430	TRUE	TRUE	TRUE		FALSE	FALSE	null	null	86.8	null	69.599999999999895	86.5	100	32.88	220519ST_1111A_RP_pos_089	298.09628:4949 299.09963:1773 300.10299:509	51.79141:20 54.61753:23 54.84963:6 55.90627:46 56.98843:15 57.57587:6 58.46946:7 60.51357:14 61.01067:244 61.02409:25 61.07853:6 61.31089:16 62.55607:15 62.61366:16 63.26522:6 64.34709:10 65.53228:6 66.91405:21 67.74647:33 68.56731:13 74.10064:10 75.311:11 78.79599:10 79.05197:10 79.10891:10 79.5002:7 81.1824:11 82.42872:5 84.54458:13 85.13551:11 86.05348:11 88.43284:15 92.89596:18 95.80823:8 97.…		1	1	1	0.00919285905224434	0.00665929604304857	0.016103174284714
RP_pos_413_14136a3_295	RP_pos	RP_pos	5627	3.295	413.14136	N6-Threonylcarbamoyladenosine	2	Nucleosides, nucleotides, and analogues	purine nucleosides	Y	N6-threonylcarbamoyladenosine (t6A) is a universally conserved, essential modified nucleoside found in transfer RNAs (tRNAs) responsible for ANN codons in all three domains of life.;; msfinder N-[(9-beta-D-ribofuranosylpurin-6-yl)carbamoyl]threonine			HMDB41623	N6-Threonylcarbamoyladenosine	[M+H]+	similar chromatogram in higher mz_8604	0.971	TRUE	null	413.14150999999902		UNUYMBPXEFMLNW-DWVDDHQFSA-N		430	TRUE	TRUE	TRUE		FALSE	FALSE	null	null	92.3	null	84.6	88.6	100	374.68	220519ST_1111A_RP_pos_095	413.14133:38488 414.14468:14526 415.14804:3519	51.63411:11 52.92169:5 54.23734:25 54.52125:23 55.79931:11 57.56292:15 62.29091:31 64.76891:12 65.04535:41 66.34254:5 68.40388:11 69.63532:6 71.85219:6 72.92047:5 73.46961:5 80.60616:7 84.71677:8 86.28647:6 88.59026:11 92.82003:6 92.82929:11 96.96099:15 97.59836:8 100.36077:5 101.43221:17 103.59195:15 104.32656:10 105.64109:6 106.01812:16 111.6352:5 113.06998:5 113.31209:8 118.10255:10 118.95438:…		1	1	1	0.0146330661413315	0.00941123678460956	0.0230591105318826
HILIC_pos_204_08643a7_782	HILIC_pos	HILIC_pos	1356	7.782	204.08643	N-Acetylglucosamine	2	Sugars	acylaminosugars			C8H15NO6		HMDB0000215	N-Acetyl-D-glucosamine	[M+H-H2O]+	adduct linked to 1185_[M+H-2H2O]+; found in higher mz's MsMs_5073; adduct linked to 3410_[2M+H]+; similar chromatogram in higher mz_10126; similar chromatogram in higher mz_22980; similar chromatogram in higher mz_19896	0.725	TRUE	null	204.08670000000001		OVRNDRQMDRJTHS-PVFLNQBWSA-N	CC(=O)N[C@H]1[C@@H](O)O[C@H](CO)[C@@H](O)[C@@H]1O	430	TRUE	TRUE	TRUE		FALSE	FALSE	null	null	98.1	null	95.4	98.3	100	222.4	220524ST_1111A_Hilic_pos_077	204.08693:34905 205.09028:11930 206.09364:2816	51.17612:6 51.9633:15 51.99003:11 53.03842:153 53.04507:30 53.05071:16 53.0568:11 53.11662:5 53.14252:6 53.57474:20 55.03746:18 55.45528:10 55.77052:6 55.8053:32 56.17446:9 60.04382:1144 60.0487:128 60.06226:11 60.08657:9 61.02717:22 61.03048:15 65.29529:6 66.15864:28 68.13268:8 69.03357:31 69.31535:6 70.06506:172 70.07201:36 70.0796:7 70.08656:10 71.15399:6 72.68388:6 72.79407:17 76.32799:21 76.…		1	1	1	0.0664170270325024	0.0758479253642154	0.0423637277775025
HILIC_neg_601_10571a7_197	HILIC_neg	HILIC_neg	4080	7.197	601.10571	N-Acetylglucosamine 6-phosphate	2	Sugars	acylaminosugars		Ville	C8H16NO9P		HMDB0001062	N-Acetyl-D-glucosamine 6-phosphate	[2M-H]-	adduct linked to 2071_[M-H]-	0.625	TRUE	null	601.10528999999894		BRGMHAYQAZFZDJ-RTRLPJTCSA-N	CC(=O)N[C@H]1C(O)O[C@H](COP(O)(O)=O)[C@@H](O)[C@@H]1O	430	TRUE	TRUE	TRUE		FALSE	FALSE	null	null	83.4	null	60.8	84	100	246.33	220525ST_1111A_Hilic_neg_077	601.10529:14371 602.10864:4845 603.112:2427	52.17116:8 53.17117:7 55.26884:15 55.33927:14 55.75322:14 56.93316:7 61.05311:41 62.35878:5 63.4204:8 64.8579:32 64.86263:8 71.66667:9 71.69017:43 73.16675:5 73.72342:14 74.874:8 79.55687:14 81.83767:9 82.4394:44 82.79311:24 84.57905:21 87.48344:38 93.559:8 93.69299:50 94.47547:32 94.48199:7 95.53057:5 98.76257:21 98.77109:6 101.25057:9 101.49088:15 101.49403:16 106.96761:7 107.10329:202 107.1132…		1	1	1	0.0254105047490249	0.00867858138057476	0.0114429268518293
HILIC_pos_310_11349a6_441	HILIC_pos	HILIC_pos	2528	6.441	310.11349	N-Acetylneuraminic Acid	2	Sugars	N-acylneuraminic acids		Ville	C11H19NO9		HMDB0000230	N-Acetylneuraminic Acid	[M+H]+	adduct linked to 2131_[M+H-2H2O]+; adduct linked to 2342_[M+H-H2O]+; adduct linked to 2821_[M+CH3OH+H]+	0.971	TRUE	null	310.11324999999903		SQVRNKJHWKZAKO-GANRBVHPNA-N	CC(O)=N[C@@H]1[C@@H](O)CC(O)(O[C@H]1[C@H](O)[C@H](O)CO)C(O)=O	430	TRUE	TRUE	TRUE		FALSE	FALSE	null	null	83.4	null	76.5	81.8	57.1	170.98	220524ST_1111A_Hilic_pos_074	310.11337:44926 311.11672:11337 312.12008:3010	55.28877:13 56.12762:25 66.97177:11 68.04996:69 68.05666:8 68.06252:13 70.83124:8 71.83912:16 75.11182:10 82.7648:15 94.66618:6 112.03751:76 113.2426:10 115.09637:6 121.02744:622 121.04961:11 121.08594:8 121.10089:5 126.05415:199 129.42102:13 134.72672:18 136.0988:12 136.93301:10 146.09814:17 149.98024:45 151.03864:208 151.04874:6 151.06409:8 151.2527:72 154.0495:180 154.05894:29 154.06943:6 154.…		1	1	1	0.0244799901624208	0.0210227971118157	0.0655427285239204
HILIC_pos_123_05541a0_706	HILIC_pos	HILIC_pos	487	0.706	123.05541	Niacinamide	1	Vitamins and cofactors	Vitamins and cofactors		std RT 0.604	C6H6N2O		HMDB0001406	Niacinamide	[M+H]+	adduct linked to 856_[M+CH3OH+H]+; similar chromatogram in higher mz_3163; similar chromatogram in higher mz_2192	0.971	TRUE	0.60399999999999898	123.055499999999				430	TRUE	TRUE	TRUE		FALSE	FALSE	null	null	96.1	100	95.3	95.2	88.9	442.78	220524ST_1111A_Hilic_pos_075	123.05534:52513 124.05869:10735 125.06205:1065	51.02225:131 51.335:6 53.03848:419 53.05501:20 53.10706:5 55.67175:7 70.66612:5 72.25615:6 78.03385:687 78.04526:6 78.05364:17 78.097:11 78.41554:56 80.04973:2942 80.05627:279 80.06681:71 80.07104:46 80.08654:20 80.09496:23 80.10564:18 80.10857:5 81.83107:7 82.14903:6 82.92629:7 83.0272:15 91.81801:5 94.23441:11 96.04258:161 105.04452:186 105.05712:11 106.02958:246 106.05153:15 113.48914:6 115.57…		1	1	1	0.0154782594627756	0.0185756466275282	0.015942120734216
HILIC_pos_288_21667a0_903	HILIC_pos	HILIC_pos	2297	0.903	288.21667	Octanoylcarnitine	1	Acylcarnitines	Acylcarnitines		std RT 0.909	C15H30NO4		HMDB0000791	Octanoyl-L-carnitine	[M+H]+		0.841	TRUE	5.89299999999999	288.21749999999901				430	TRUE	TRUE	TRUE		FALSE	FALSE	null	null	91.1	99.9	81.900000000000006	87.4	100	24.07	220524ST_1111A_Hilic_pos_074	288.21674:8084 289.22009:2501 290.22345:228	55.70639:16 57.44482:21 60.08169:221 60.4574:15 73.2247:5 77.93711:5 78.35072:12 79.3898:8 85.02841:179 85.03537:22 90.33617:15 97.69686:11 119.69452:21 127.11471:285 127.14081:16 136.25456:23 137.304:20 142.97417:38 143.02132:8 143.82104:12 150.6861:14 151.88957:15 157.00085:5 172.24852:9 182.93198:36 194.64848:6 221.47633:11 223.5827:19 229.14404:266 229.1479:242 241.68304:27 288.20041:157 288.…		1	1	1	0.025787404827937	0.0211573447303538	0.0270321637801497
HILIC_pos_282_27963a0_428	HILIC_pos	HILIC_pos	2227	0.428	282.27963	Oleamide	2	Lipids	Fatty amides			C18H35NO		HMDB0002117	9-Octadecenamide, (Z)-	[M+H]+	adduct linked to 2497_[M+Na]+; adduct linked to 4715_[2M+H]+; found in higher mz's MsMs_4715; found in higher mz's MsMs_4468; adduct linked to 2435_[M+H]+	0.986	TRUE	null	282.27911		FATBGEAMYMYZAF-KTKRTIGZSA-N	CCCCCCCC\C=C/CCCCCCCC(N)=O	430	TRUE	TRUE	TRUE		FALSE	FALSE	null	null	95.8	null	89.4	97.2	100	6510.44	220524ST_1111A_Hilic_pos_074	282.27969:1097755 283.28304:407950 284.2864:85958	50.34837:8 52.68086:5 55.01724:207 55.05408:1468 55.05936:10 55.07078:38 55.0824:8 55.09275:9 55.09622:9 55.28561:50 56.55804:6 57.03356:481 57.03977:40 57.0462:17 57.04814:6 57.06957:5052 57.07529:233 57.08144:16 57.08766:93 57.09534:6 57.10008:20 57.10687:25 57.10982:46 57.11287:8 57.12291:5 57.13855:5 57.15419:5 57.25742:17 57.33911:33 57.35233:26 57.35945:98 57.36306:15 57.36513:5 57.66653:16…		1	1	1	0.0243306371438977	0.0177715130682097	0.14567690366291
HILIC_pos_426_3577a0_718	HILIC_pos	HILIC_pos	3551	0.718	426.3577	Oleoylcarnitine	2	Acylcarnitines	Acyl carnitines		Ville	C25H47NO4		HMDB0005065	Oleoyl-L-Carnitine	[M+H]+	adduct linked to 3252_[M+H-H2O]+	0.942	TRUE	null	426.35779000000002		IPOLTUVFXFHAHI-WHIOSMTNSA-N		430	TRUE	TRUE	TRUE		FALSE	FALSE	null	null	88.4	null	82.1	84.7	80	61.76	220524ST_1111A_Hilic_pos_080	426.35745:8712 427.3608:8318 428.36416:11191	60.0803:144 60.09282:6 66.43895:10 67.31964:16 83.07863:6 85.02819:211 85.04117:10 85.04945:6 85.07662:6 87.64594:16 88.39879:10 88.84195:5 89.8804:6 102.90492:6 120.75079:9 147.92992:8 149.56557:12 161.56783:23 161.80374:26 166.00752:27 166.2896:25 169.64592:38 182.1472:9 220.34644:25 221.15042:8 229.87561:35 272.81406:18 296.69321:14 297.47949:8 297.76288:10 298.30798:25 334.94757:10 344.75302:…		1	1	1	0.0372689829870117	0.0224796684964417	0.0514724030859234
RP_pos_758_57031a12_32	RP_pos	RP_pos	11648	12.32	758.57031	PC(16:0/18:2)	1	Glycerophospholipids	Glycerophospholipids		std RT 12.451	C42H80NO8P		HMDB0007973	1,2-Dioleoyl-sn-glycero-3-phosphoethanolamine-N-methyl	[M+H]+	adduct linked to 11326_[M-NH4+H]+; adduct linked to 11999_[M+Na]+; adduct linked to 12334_[M+K]+	0.971	TRUE	null	758.56939999999895		LPXFOQGBESUDAX-BFDGIXJKNA-N	CCCCCCCC\C=C/CCCCCCCC(=O)OC[C@H](COP([O-])(=O)OCC[NH2+]C)OC(=O)CCCCCCC\C=C/CCCCCCCC	430	TRUE	TRUE	TRUE		FALSE	FALSE	null	null	83.1	null	76.400000000000006	75.900000000000006	66.7	383.95	220519ST_1111A_RP_pos_089	758.56946:46899 759.57281:22893 760.57617:7182	50.01898:6 51.84059:5 51.98574:26 53.14034:6 53.45102:5 54.85865:33 57.2838:7 60.8393:10 60.99427:6 62.70383:6 63.02349:15 64.85132:5 66.32095:9 66.39506:11 66.4848:5 69.97429:10 71.81981:6 74.95046:13 79.07196:6 83.50835:8 83.54556:23 86.62968:8 97.25999:8 100.43123:15 103.89006:16 104.32987:10 106.63495:11 106.88701:6 108.01885:8 109.07029:8 114.3089:21 114.75222:16 115.28118:8 117.87284:7 118.…		1	1	1	0.0352828634427124	0.0245281566213737	0.0594948308450269
RP_neg_181_05064a2_733	RP_neg	RP_neg	957	2.733	181.05064	p-Hydroxyphenyllactic acid	1	Amino acids and derivatives	Amino acids and derivatives		RT 2.73	C9H10O4	6	HMDB0000755	p-Hydroxyphenyllactic acid	[M-H]-	adduct linked to 536_[M-H]-; similar chromatogram in higher mz_1836; similar chromatogram in higher mz_6545; similar chromatogram in higher mz_2150; similar chromatogram in higher mz_1997	0.971	TRUE	null	181.0506		JVGVDSSUAVXRDY-UHFFFAOYNA-N	OC(CC1=CC=C(O)C=C1)C(O)=O	430	TRUE	TRUE	TRUE		FALSE	FALSE	null	null	91.7	null	78.2	95.6	100	73.78	220523ST_1111A_RP_neg_077	181.05054:36291 182.05389:8689 183.05725:1272	53.43231:7 53.79698:39 54.32614:15 56.25058:31 61.21843:27 61.88607:15 62.33168:9 62.34827:10 64.53645:5 65.34283:24 65.58515:81 65.59206:5 66.14581:66 66.71234:35 68.90025:32 68.90417:21 70.58197:9 72.94543:26 72.9936:751 73.0002:60 73.01177:30 73.60569:7 74.00205:230 74.82435:6 75.94479:9 77.18652:29 83.76614:8 85.41238:9 86.63163:61 88.32625:14 90.626:28 90.63584:10 92.50691:101 92.92112:66 95…		1	1	1	0.00560106499380928	0.00431598172889532	0.0107164137025375
HILIC_pos_130_08636a4_95	HILIC_pos	HILIC_pos	575	4.95	130.08636	Pipecolic acid	1	Amino acids and derivatives	Amino acids and derivatives		std RT 4.96	C6H11NO2		HMDB0000070	L-Pipecolic acid	[M+H]+		0.826	TRUE	null	130.08626000000001		HXEACLLIILLPRG-YFKPBYRVSA-N		430	TRUE	TRUE	TRUE		FALSE	FALSE	null	null	82.5	null	71	89.7	50	17.02	220524ST_1111A_Hilic_pos_078	130.08627:6191 131.08962:328 132.09298:195	56.0492:649 56.05583:11 56.06584:27 56.08716:8 57.92856:6 59.06792:223 59.09908:10 59.10858:20 60.94842:10 64.14336:33 70.58279:10 78.48685:16 84.08173:786 84.08552:122 84.09028:11 84.10105:40 84.12882:10 84.13385:11 88.11158:48 88.12004:21 88.5013:15 88.66692:16 88.67034:6 93.14059:16 95.74316:9 97.81299:5 102.56713:6 105.78625:10 110.50657:27 117.61141:6 118.80124:6 119.45569:22 121.9811:11 123…		1	1	1	0.0517005399424751	0.0672073643257133	0.0595148005231187
HILIC_pos_115_08652a4_091	HILIC_pos	HILIC_pos	399	4.091	115.08652	Prolinamide	2	Amino acids and derivatives				C5H10N2O		HMDB0253910	Prolinamide	[M+H]+	adduct linked to 653_[M+Na]+	0.913	TRUE	null	115.0866		VLJNHYLEOZPXFW-UHFFFAOYSA-N		430	TRUE	TRUE	TRUE		FALSE	FALSE	null	null	91.2	null	81.599999999999895	88	100	30	220524ST_1111A_Hilic_pos_074	115.08669:5484 116.09004:526 117.0934:0	52.6428:8 53.2594:20 53.57173:9 53.62664:11 54.77726:6 56.21307:7 56.26909:5 56.55684:21 56.8289:10 57.78603:19 58.01176:20 58.0448:5 58.54598:21 63.2107:35 63.521:8 63.76136:9 63.76561:18 64.9485:8 66.13123:24 68.43019:6 70.05977:192 70.06484:3816 70.07166:177 70.08373:61 70.10067:22 70.10806:35 70.11179:11 70.11534:28 70.1193:6 70.16316:55 70.24065:41 70.24719:12 70.34367:25 70.34781:21 70.4013…		1	1	1	0.0365437420711176	0.029206822189697	0.0536572143195743
RP_pos_218_13861a1_355	RP_pos	RP_pos	2248	1.355	218.13861	Propionylcarnitine	1	Acylcarnitines	Acylcarnitines		RT 1.296	C10H19NO4		HMDB0000824	Propionyl-carnitine	[M+H]+		0.971	TRUE	null	218.13869		UFAHZIUFPNSHSL-MRVPVSSYSA-N		430	TRUE	TRUE	TRUE		FALSE	FALSE	null	null	93.6	null	83.4	96.2	100	86.16	220519ST_1111A_RP_pos_092	218.13876:26432 219.14211:6702 220.14547:638	51.1175:6 52.57039:6 52.80125:18 55.19403:15 55.27032:26 55.33846:13 55.65213:11 56.4857:8 57.03215:175 57.05178:10 60.08113:491 62.45112:11 62.78001:18 68.35105:8 73.00536:23 77.14371:6 85.02851:950 85.03283:40 85.03677:29 85.04471:19 85.04881:18 85.07035:6 85.07634:6 90.1454:5 93.75128:5 95.95326:6 96.13347:6 97.13828:10 100.02582:6 100.0764:18 101.49147:18 105.35715:6 106.98079:13 113.73063:5 …		1	1	1	0.058826333302798	0.0788431596028229	0.133975310807917
HILIC_pos_168_06544a0_8	HILIC_pos	HILIC_pos	978	0.8	168.06544	Pyridoxal	1	Vitamins and cofactors	Vitamins and cofactors		std RT 0.753	C8H9NO3		HMDB0001545	Pyridoxal	[M+H]+	adduct linked to 765_[M+H]+	0.957	TRUE	null	168.065519999999		RADKZDMFGJYCBB-UHFFFAOYSA-N		430	TRUE	TRUE	TRUE		FALSE	FALSE	null	null	91.2	null	77.8	93.5	100	31.6	220524ST_1111A_Hilic_pos_078	168.06549:6183 169.06884:1529 170.0722:0	50.04322:8 50.14301:10 51.55535:6 52.51573:5 52.61208:6 54.41151:6 55.68986:6 56.27334:15 57.18247:5 60.54223:6 61.76613:8 63.14565:5 63.6449:16 64.507:18 67.01029:18 67.05562:469 67.06384:13 67.07381:13 67.07695:5 67.42248:8 68.14452:16 76.24113:10 76.46317:23 76.54773:11 77.03786:51 77.04711:17 79.86862:7 80.60724:13 80.82411:26 81.65176:8 81.90613:6 82.79727:106 82.81772:6 83.10599:18 86.79754…		1	1	1	0.0409222697282121	0.024990732777044	0.0637837019893449
HILIC_neg_188_98663a0_641	HILIC_neg	HILIC_neg	886	0.641	188.98663	Pyrocatechol sulfate	2	Xenobiotics	Arylsulphates			C6H6O5S		HMDB0059724	Pyrocatechol sulfate put	[M-H]-	adduct linked to 2752_[2M-H]-; similar chromatogram in higher mz_4201; similar chromatogram in higher mz_2572	0.833	TRUE	1.7889999999999899	188.986189999999				430	TRUE	TRUE	TRUE		FALSE	FALSE	null	null	92.2	100	84.6	88.3	100	1430.93	220525ST_1111A_Hilic_neg_080	188.98665:541757 189.99:40524 190.99336:34927	50.30278:18 51.53933:36 51.99627:28 52.59156:14 53.00843:29 53.60237:8 53.69603:7 54.02538:6 54.05224:48 54.05427:19 54.05868:10 54.99443:5 55.03273:24 55.62037:8 55.62605:5 55.67759:36 55.68341:11 56.03755:7 56.68755:41 58.38256:6 58.60679:193 59.19176:12 59.19714:15 59.56819:18 60.50154:18 60.50732:8 60.66105:14 60.66483:8 60.73429:21 61.44949:9 61.67:14 62.07894:26 62.08531:27 62.34268:31 62.8…		1	1	1	0.0809187214010416	0.0652336205229111	0.205195049196833
RP_pos_377_14575a4_121	RP_pos	RP_pos	5014	4.121	377.14575	Riboflavin	1	Vitamins and cofactors	Vitamins and derivatives		std RT 4.167	C17H20N4O6		HMDB0000244	Riboflavin (Vitamin B2)	[M+H]+	similar chromatogram in higher mz_5390; similar chromatogram in higher mz_6426; similar chromatogram in higher mz_7253; similar chromatogram in higher mz_11904; adduct linked to 5390_[M+Na]+	0.971	TRUE	2.02999999999999	377.14589999999902				430	TRUE	TRUE	TRUE		FALSE	FALSE	null	null	93	100	87.4	87.2	100	1281.51	220519ST_1111A_RP_pos_095	377.14569:184620 378.14904:69694 379.1524:11069	50.13263:9 50.13758:13 50.14349:8 53.32876:12 54.63797:9 57.03222:101 57.0348:90 57.25457:7 58.09653:26 58.31343:16 58.45029:13 61.46255:6 63.55518:11 64.96042:18 65.18251:28 65.34407:22 66.07367:13 66.97511:5 67.08775:6 67.23673:10 68.25551:10 69.10833:11 69.86006:14 70.35866:18 70.6931:7 71.01386:191 71.02089:6 71.26866:81 71.27401:8 73.0291:294 73.05007:11 74.38923:5 74.39636:8 76.83561:65 76.…		1	1	1	0.00520703717207486	0.0064825306214989	0.00696969102911085
RP_pos_703_57428a11_965	RP_pos	RP_pos	10604	11.965	703.57428	SM (d34:1)	2	Lipids	SM			C39H79N2O6P			SM d34:1	[M+H]+	ion correlated with 11002; adduct linked to 11611_[M+NH4]+	0.971	TRUE	null	703.57483000000002		HCRSLJWNMHPOAI-HNENSFHCSA-N		430	TRUE	TRUE	TRUE		FALSE	FALSE	null	null	86.9	null	82.1	84.6	66.7	865.1	220519ST_1111A_RP_pos_096	703.57404:102820 704.57739:78960 705.58075:19196	51.25886:13 52.0723:13 54.63477:6 57.14717:6 60.08109:81 60.09831:6 65.30219:8 75.9671:10 81.77617:13 85.62623:11 90.994:8 96.38102:16 98.82625:5 103.13162:10 114.07213:15 117.30525:7 118.07904:8 122.9803:5 127.83806:17 133.32909:5 134.47618:15 161.0609:7 165.58583:5 168.2383:40 169.91536:10 181.35532:48 182.06358:12 184.07323:5547 184.07899:316 184.08493:88 184.10069:66 184.10971:8 184.12621:18 …		1	1	1	0.024188871560036	0.0130176604663676	0.0670015908224279
RP_pos_302_30521a9_135	RP_pos	RP_pos	3560	9.135	302.30521	Sphinganine	1	Lipids	1,2-aminoalcohols		std RT 8.89	C18H39NO2		HMDB0000269	D-erythro-Sphinganine	[M+H]+	adduct linked to 3937_[M+Na]+; similar chromatogram in higher mz_6310; similar chromatogram in higher mz_5794; similar chromatogram in higher mz_6166	0.928	TRUE	null	302.30538999999902		OTKJDMGTUTTYMP-ZWKOTPCHSA-N	CCCCCCCCCCCCCCC[C@@H](O)[C@@H](N)CO	430	TRUE	TRUE	TRUE		FALSE	FALSE	null	null	87.7	null	83.1	89.7	61.1	108.44	220519ST_1111A_RP_pos_096	302.30518:10915 303.30853:5370 304.31189:1703	55.05362:173 55.656:8 56.3215:8 56.34587:8 56.64212:7 59.658:10 60.04381:1132 60.04999:36 60.0617:21 60.07693:5 60.09054:5 60.142:5 60.57535:11 60.57911:5 63.2216:8 64.61154:8 68.43995:6 68.72889:8 68.87559:15 69.06952:108 69.07648:20 69.08999:8 71.08605:425 71.10426:23 71.1285:6 72.55226:11 76.98709:8 77.80005:11 79.57429:6 87.35521:5 89.31212:15 93.08292:13 94.69257:9 94.91088:8 95.10186:5 95.4…		1	1	1	0.0279169533931354	0.0339379105466759	0.0697299505863024
RP_neg_117_01934a1_193	RP_neg	RP_neg	350	1.193	117.01934	Succinic acid	1	Energy metabolites	Energy metabolites	Y	RT 1.184	C4H6O4	1	HMDB0000254	Succinic acid	[M-H]-	adduct linked to 208_[M-H2O-H]-	0.971	TRUE	null	117.02		KDYFGRWQOYBRFD-UHFFFAOYSA-N		430	TRUE	TRUE	TRUE		FALSE	FALSE	null	null	80.3	null	63.9	78.2	75	40.18	220523ST_1111A_RP_neg_074	117.01946:21879 118.02281:1216 119.02617:16079	52.44294:35 53.4492:15 59.14126:28 61.4117:22 61.72952:15 66.34621:21 72.96757:18 73.02919:2644 73.03553:116 73.04333:16 73.04996:78 73.06419:24 73.07297:15 73.07601:37 73.08468:7 73.55568:16 74.01542:18 74.45028:39 74.45707:9 74.69856:8 75.01537:9 76.01587:8 76.28581:83 76.37621:128 76.39325:5 78.73153:325 78.73774:89 78.75075:8 78.79945:11 80.85968:36 82.4975:11 86.3267:48 86.33533:9 89.67347:6…		1	1	1	0.0430564314516522	0.0465336174383086	0.0436078034974414
HILIC_pos_126_02197a5_316	HILIC_pos	HILIC_pos	506	5.316	126.02197	Taurine	2	Amino acids and derivatives	Amino acids and derivatives			C2H7NO3S		HMDB0000251	Taurine	[M+H]+	adduct linked to 798_[M+Na]+; adduct linked to 1850_[2M+H]+; similar chromatogram in higher mz_715; similar chromatogram in higher mz_5252; similar chromatogram in higher mz_6357; similar chromatogram in higher mz_6366; found in higher mz's MsMs_715; found in higher mz's MsMs_1850; adduct linked to 714_[M+NH4]+	0.971	TRUE	null	126.0219		XOAAWQZATWQOTB-UHFFFAOYSA-N	NCCS(O)(=O)=O	430	TRUE	TRUE	TRUE		FALSE	FALSE	null	null	92.8	null	86.5	87.9	100	247.71	220524ST_1111A_Hilic_pos_077	126.02188:56938 127.02523:2983 128.02859:4484	53.63813:6 62.9572:21 68.40116:9 70.74321:15 84.47441:5 108.00953:251 108.03588:16 110.10716:6 121.46625:5 122.16181:8 123.27372:13 126.02197:1238 126.02686:314 126.03271:13 126.04534:13 126.05146:8 126.07241:7 126.07855:7 126.08353:6		1	1	1	0.0149239308132733	0.00842541578453935	0.0653134655831831
HILIC_pos_265_11191a3_65	HILIC_pos	HILIC_pos	2035	3.65	265.11191	Thiamine	1	Vitamins and cofactors	Vitamins and cofactors		std RT 3.323	C12H17N4OS		HMDB0000235	Thiamine cation	[M]+	similar chromatogram in higher mz_2378	0.957	TRUE	null	265.11178999999902		JZRWCGZRTZMZEH-UHFFFAOYSA-N	CC1=C(CCO)SC=[N+]1CC1=C(N)N=C(C)N=C1	430	TRUE	TRUE	TRUE		FALSE	FALSE	null	null	89.8	null	82.6	92.9	75	74.69	220524ST_1111A_Hilic_pos_075	265.11163:17873 266.11498:3141 267.11834:1860	52.32397:10 52.37463:21 55.42255:26 56.48889:31 63.18308:13 68.54903:26 69.17887:6 80.95924:6 81.04585:148 81.14716:15 81.22772:6 81.51589:46 83.2073:15 85.53557:27 86.11431:16 87.45345:19 91.48621:13 92.01173:5 107.10436:6 108.46479:21 114.32732:10 114.99905:5 116.86189:6 117.85188:6 118.62199:13 119.42309:10 120.83817:28 121.65335:65 121.66033:5 122.0708:3145 122.07827:261 122.08479:11 122.0879…		1	1	1	0.0173453766803823	0.0170829963213584	0.0263771339050682
HILIC_neg_112_98598a0_489	HILIC_neg	HILIC_neg	294	0.489	112.98598	Trifluoroacetic acid	2	Xenobiotics	Xenobiotics		Ville; reagent	C2HF3O2		HMDB0014118	Trifluoroacetic acid	[M-H]-	found in higher mz's MsMs_1412; adduct linked to 1309_[2M-H]-	0.958	TRUE	null	112.98559	PFSA	DTQVDTLACAAQTR-UHFFFAOYSA-N	O=C(O)C(F)(F)F	430	TRUE	TRUE	TRUE		FALSE	FALSE	null	null	82.7	null	86.8	42	100	286.88	220525ST_1111A_Hilic_neg_080	112.98597:515910 113.98932:8694 114.99268:2239	50.58532:14 53.78844:83 56.74583:84 59.27448:116 59.281:12 60.61991:52 61.96784:28 65.18221:6 66.21087:28 68.98628:15 68.99577:17992 69.0017:932 69.01133:107 69.01477:275 69.02935:43 69.03827:94 69.04643:52 69.05494:18 69.05776:7 69.07435:11 69.08274:7 69.10172:16 69.10805:5 69.13791:36 69.19314:28 69.23784:14 69.2509:6 69.30671:16 69.33809:43 69.34221:11 69.34786:9 69.35265:7 69.37845:21 69.3820…		1	1	1	0.0163898122707444	0.00941971445571057	0.0368573171107497
HILIC_pos_189_15976a6_704	HILIC_pos	HILIC_pos	1230	6.704	189.15976	Trimethyllysine	1	Amino acids and derivatives	Amino acids and derivatives		std RT 6.804	C9H20N2O2		HMDB0001325	NE,NE,NE-TRIMETHYLLYSINE	[M+H]+	similar chromatogram in higher mz_10980; similar chromatogram in higher mz_10974; similar chromatogram in higher mz_10988; similar chromatogram in higher mz_7816; similar chromatogram in higher mz_7819; similar chromatogram in higher mz_7271; similar chromatogram in higher mz_2698; similar chromatogram in higher mz_17332	0.971	TRUE	null	189.159709999999		MXNRLFUSFKVQSK-QMMMGPOBSA-N		430	TRUE	TRUE	TRUE		FALSE	FALSE	null	null	94.9	null	92.4	94.9	87.5	165.05	220524ST_1111A_Hilic_pos_074	189.15964:36578 190.16299:8956 191.16635:1358	58.77736:8 60.07998:888 60.08478:209 60.09295:8 60.09815:14 60.12011:6 60.12872:6 61.01588:15 61.76327:11 73.12156:7 80.39301:12 84.0804:882 84.10176:12 84.37172:37 89.85307:28 90.57975:15 98.9255:5 98.9841:101 100.95354:6 116.69009:10 118.8579:38 124.72201:6 127.23268:13 127.94127:10 130.08632:2120 130.09193:96 130.09676:45 130.11327:22 130.11891:38 130.1244:6 130.14719:37 130.15405:8 130.1785:5…		1	1	1	0.0231032771319226	0.024654218180988	0.0323196552791947
HILIC_neg_68_99587a3_642	HILIC_neg	HILIC_neg	64	3.642	68.99587	Unknown	4								w/o MS2:Propiolate	[M-H]-	ion correlated with 1559; ion correlated with 1536	0.028	TRUE	null	69		UORVCLMRJXCDCP-UHFFFAOYSA-N		530	TRUE	TRUE	FALSE		FALSE	FALSE	null	null	91.8	null	null	null	null	4.69	220525ST_1111A_Hilic_neg_078	68.99587:91572 69.99922:1408 71.00258:574	55.04337:11 57.73283:8 57.83075:5 60.77387:9 64.82198:8 67.52635:15 68.21953:35 68.41807:7	Low_quality	1	1	1	0.501171621519013	0.340484838504265	0.666142479012807
HILIC_neg_632_20569a7_491	HILIC_neg	HILIC_neg	4215	7.491	632.20569	Unknown	4				insource				Glycan 6'-Sialyllactose	[M-H]-	adduct linked to 5358_[2M-H]-; found in higher mz's MsMs_4628; similar chromatogram in higher mz_5066	0.958	TRUE	null	632.20441000000005		MOSFIJXAXDLOML-UHFFFAOYSA-N		430	TRUE	TRUE	TRUE		FALSE	FALSE	null	null	91.3	null	82.4	89.4	96.5	9877.94	220525ST_1111A_Hilic_neg_085	632.2052:1266052 633.20855:520931 634.21191:135255	50.84302:24 51.78847:117 51.79929:9 51.80502:6 54.03551:175 54.0502:5 54.78477:38 55.01861:2773 55.02428:157 55.03494:50 55.05004:12 55.0559:14 55.11004:35 55.11687:18 55.12151:8 55.15339:7 55.156:6 55.23746:87 55.40734:9 56.29516:24 57.03401:607 57.03884:118 57.0472:5 57.04982:9 57.06633:8 58.02978:1394 58.03542:27 58.0443:7 58.04706:9 58.05077:6 58.06569:7 58.06904:14 58.07465:18 58.29037:26 58…		1	1	1	0.0134721637608041	0.0129242272363643	0.0308571243856811
HILIC_neg_673_23041a7_046	HILIC_neg	HILIC_neg	4407	7.046	673.23041	Unknown	4								Unknown	[M-H]-		0.625	TRUE	null	null	null	null	null	999	FALSE	FALSE	FALSE		FALSE	FALSE	null	null	null	null	null	null	null	91.71	220525ST_1111A_Hilic_neg_077	673.23035:8229 674.2337:5244 675.23706:2375	50.38801:5 50.39209:7 50.85139:78 50.95872:43 52.39158:22 53.70067:9 54.5483:11 55.7079:23 56.30535:37 56.3632:24 56.36722:12 60.5401:18 60.79498:38 61.21746:16 61.45137:112 61.45823:32 61.88984:15 66.6223:9 70.11539:12 70.39803:19 71.48237:11 71.63822:12 73.00789:25 75.91711:43 75.92227:15 76.2126:5 77.85465:39 79.44151:41 81.68447:14 82.95298:9 84.1091:36 86.27794:53 86.28443:32 89.23362:64 89.…		1	1	1	0.0205693019568662	0.0173027106582278	0.0197274391368016
HILIC_neg_648_99866a8_036	HILIC_neg	HILIC_neg	4305	8.036	648.99866	Unknown	4								Unknown	[M-H]-	adduct linked to 4443_[M+Cl]-	0.472	TRUE	null	null	null	null	null	999	FALSE	FALSE	FALSE		FALSE	FALSE	null	null	null	null	null	null	null	29.08	220525ST_1111A_Hilic_neg_084	648.99933:3144 650.00268:1098 651.00604:536	50.81443:28 50.86734:85 50.87274:9 50.89746:5 51.27383:16 51.44836:12 51.89699:14 51.92621:9 52.08604:8 54.6854:11 55.13374:18 55.27585:7 55.49154:29 55.51256:17 55.72207:31 56.40403:14 56.50071:21 56.92369:33 57.48098:7 57.66454:11 58.00127:32 59.87957:11 62.19586:9 62.71052:5 62.80126:12 63.26739:8 63.32534:25 63.84888:124 63.85507:49 63.87808:26 64.91369:24 65.59119:15 67.33291:19 67.80353:9 6…		0.958333333333333	1	1	0.0457784810200606	0.0444300259257882	0.0632362322015343
HILIC_neg_794_25641a8_123	HILIC_neg	HILIC_neg	4820	8.123	794.25641	Unknown	4								Unknown	[M-H]-		0.764	TRUE	null	null	null	null	null	999	FALSE	FALSE	FALSE		FALSE	FALSE	null	null	null	null	null	null	null	39.61	220525ST_1111A_Hilic_neg_077	794.25787:5054 795.26122:1708 796.26458:1785	51.76956:25 52.1435:38 53.9782:29 54.65725:6 54.73159:46 55.16031:31 55.61557:11 56.05268:24 57.12108:17 58.64092:29 58.64686:7 58.84246:109 58.84806:12 59.69589:38 59.70171:8 60.6535:11 62.04098:15 62.0446:16 62.16497:15 63.33576:8 63.33897:11 63.38659:28 65.27062:34 65.51102:6 66.01267:35 66.08312:22 68.69419:12 69.02113:5 69.86491:26 69.86818:14 72.34268:8 72.74838:11 73.43011:7 73.87496:9 74.…		1	1	1	0.0157131488867393	0.0107021129427237	0.0262200436137066
HILIC_neg_628_05579a7_784	HILIC_neg	HILIC_neg	4198	7.784	628.05579	Unknown	4								Unknown	[M-H]-	adduct linked to 4412_[M+FA-H]-	0.625	TRUE	null	null	null	null	null	999	FALSE	FALSE	FALSE		FALSE	FALSE	null	null	null	null	null	null	null	49.43	220525ST_1111A_Hilic_neg_077	628.05457:7080 629.05792:2044 630.06128:1188	50.11207:9 50.28475:12 50.28995:6 52.24949:14 52.25457:6 52.59967:7 53.99971:41 54.96559:11 55.68581:20 55.68903:36 56.27147:117 57.35406:19 57.89201:9 58.04318:32 58.04857:14 60.53355:46 60.75063:7 60.80761:16 61.5163:14 63.72258:28 64.60973:5 65.36022:12 66.15557:9 67.3449:14 68.01856:59 69.50689:25 69.53302:31 70.22003:19 71.19749:21 71.92394:14 73.00844:14 73.01967:12 73.5254:10 75.57156:59 7…		1	1	1	0.0359216491447523	0.0170009917578876	0.0982017989994576
HILIC_neg_1265_4165a7_726	HILIC_neg	HILIC_neg	5357	7.726	1265.4165	Unknown	4								Unknown	[2M-H]-	adduct linked to 4213_[M-H]-	0.931	TRUE	null	null	null	null	null	999	FALSE	FALSE	FALSE		FALSE	FALSE	null	null	null	null	null	null	null	623.17	220525ST_1111A_Hilic_neg_077	1265.41565:44938 1266.419:44880 1267.42236:19878	51.00996:35 51.01618:7 54.84088:24 59.38345:7 61.44653:7 66.17821:8 66.41354:12 66.91792:9 70.29299:9 82.65368:5 95.31158:12 97.30661:6 98.17866:39 107.15904:46 107.16701:9 112.47671:8 114.93657:6 123.00087:38 126.52386:11 133.73283:7 134.79533:7 134.80054:9 134.87027:12 137.14267:22 138.70891:6 148.66702:13 150.55371:20 163.5853:10 172.0329:7 172.58189:62 181.53664:92 181.54523:26 182.00656:7 18…		1	1	1	0.020781131750308	0.0242860582468712	0.0420806588774277
HILIC_neg_191_02003a7_492	HILIC_neg	HILIC_neg	918	7.492	191.02003	Unknown	4								Citric acid	[M-H]-	adduct linked to 718_[M-H2O-H]-	0.806	TRUE	null	191.0197		KRKNYBCHXYNGOX-UHFFFAOYSA-N	[OH]C(=[O])CC([OH])(CC([OH])=[O])C([OH])=[O]	430	TRUE	TRUE	TRUE		FALSE	FALSE	null	null	94.8	null	88.5	94.1	100	183.73	220525ST_1111A_Hilic_neg_077	191.02013:180434 192.02348:11849 193.02684:4294	51.22951:17 53.67803:18 55.07873:11 57.03471:281 57.03966:28 57.04691:5 57.13065:5 57.13618:5 57.19972:29 59.17069:16 59.61872:5 60.1547:19 61.91241:38 61.91683:8 63.6163:8 69.6761:10 69.68116:6 75.06418:5 76.63552:18 85.02955:1842 85.03418:168 85.04028:16 85.05065:43 85.06525:5 85.09396:5 85.26205:18 85.32947:28 85.41284:5 85.67235:38 87.00873:2132 87.01437:94 87.02524:32 87.02829:21 87.03229:11…		1	1	1	0.0833632018108318	0.110485608449121	0.0837119248620651
HILIC_neg_191_0202a7_718	HILIC_neg	HILIC_neg	925	7.718	191.0202	Unknown	4								CITRATE	[M-H]-	adduct linked to 721_[M-H2O-H]-	0.931	TRUE	null	191.01900000000001		KRKNYBCHXYNGOX-UHFFFAOYSA-N		430	TRUE	TRUE	TRUE		FALSE	FALSE	null	null	94.3	null	91.6	93.6	87.5	565.02	220525ST_1111A_Hilic_neg_080	191.01984:185313 192.02319:17720 193.02655:6522	57.03375:361 57.03903:43 57.0464:12 57.05165:12 57.065:16 57.08017:8 60.912:15 63.22287:33 64.2637:31 66.58516:12 70.09697:31 72.40115:22 72.40674:20 85.02962:1610 85.03397:83 85.03718:59 85.04907:25 85.05231:23 85.07906:5 85.08641:14 85.10456:39 86.01187:9 87.00845:3088 87.01514:133 87.02304:12 87.02966:53 87.04657:8 87.05436:9 87.0605:5 87.06492:6 87.07685:11 87.14397:11 87.2658:49 87.29946:28 …		1	1	1	0.0343244968091061	0.0341527571199579	0.0701778724155476
HILIC_neg_1265_41736a7_489	HILIC_neg	HILIC_neg	5358	7.489	1265.41736	Unknown	4								Unknown	[2M-H]-	adduct linked to 4215_[M-H]-	0.931	TRUE	null	null	null	null	null	999	FALSE	FALSE	FALSE		FALSE	FALSE	null	null	null	null	null	null	null	5645.19	220525ST_1111A_Hilic_neg_077	1265.41724:575136 1266.42059:319685 1267.42395:135053	55.60758:12 56.13595:49 56.14134:16 56.48584:11 59.07194:22 63.21694:9 63.46282:133 63.49672:9 64.12849:7 65.13584:7 67.54495:6 68.60817:11 73.79155:9 74.93283:21 75.83572:5 77.37541:8 79.79309:11 80.98772:15 92.87733:12 92.88082:8 94.85449:10 94.85979:6 103.64617:19 103.65173:5 103.74574:8 121.95596:12 124.30386:15 124.31344:5 125.24393:10 126.36601:62 127.70452:14 133.57771:8 135.14709:16 142.5…		1	1	1	0.019783549571528	0.0121314172023695	0.0486863239599098
HILIC_neg_344_71326a0_546	HILIC_neg	HILIC_neg	2503	0.546	344.71326	Unknown	4								Unknown	[M-H]-		0.778	TRUE	null	null	null	null	null	999	FALSE	FALSE	FALSE		FALSE	FALSE	null	null	null	null	null	null	null	142.39	220525ST_1111A_Hilic_neg_083	344.71344:7706 345.71679:400 346.72015:2951	50.44955:72 52.5181:11 53.05943:43 53.38393:16 54.09339:11 54.22383:19 54.22705:16 55.18431:16 55.18789:16 55.75456:11 55.87744:7 55.88223:14 55.89615:14 55.90046:8 56.9561:60 56.96143:5 56.96931:6 57.51508:5 57.98703:7 58.75581:6 59.10512:32 62.5642:25 64.2319:21 66.11917:5 66.13945:27 68.20021:16 68.84349:25 69.09865:21 70.32447:118 70.33061:9 70.76727:9 70.77109:9 73.54499:8 74.93538:6 75.1289…		1	1	1	0.0280497684642226	0.0309510025594074	0.051183049665412
HILIC_neg_286_85223a3_191	HILIC_neg	HILIC_neg	1899	3.191	286.85223	Unknown	4								Unknown	[M-H]-	similar chromatogram in higher mz_1919; similar chromatogram in higher mz_2678	0.778	TRUE	null	null	null	null	null	999	FALSE	FALSE	FALSE		FALSE	FALSE	null	null	null	null	null	null	null	29.93	220525ST_1111A_Hilic_neg_084	286.85349:3189 287.85684:0 288.8602:2773	50.24265:7 50.47256:12 50.69122:24 50.87436:22 50.8777:15 51.64009:5 51.97883:19 54.24674:31 54.88138:25 55.01142:12 55.05694:28 55.06699:8 55.18116:8 55.68485:32 58.38927:18 58.59534:11 59.02371:34 59.15292:120 59.48787:11 59.55417:7 59.76978:14 59.77488:7 60.34586:31 60.35083:7 60.95283:14 61.01298:16 61.59251:50 62.84622:18 62.96393:59 62.97017:6 62.97671:7 63.87904:9 64.04665:12 64.04999:18 6…		1	1	1	0.0455897771160841	0.0352770999791231	0.259585243570132
HILIC_neg_118_93106a3_222	HILIC_neg	HILIC_neg	325	3.222	118.93106	Unknown	4								Unknown	[M-H]-	similar chromatogram in higher mz_331; similar chromatogram in higher mz_1804; similar chromatogram in higher mz_2615	0.931	TRUE	null	null	null	null	null	999	FALSE	FALSE	FALSE		FALSE	FALSE	null	null	null	null	null	null	null	130.61	220525ST_1111A_Hilic_neg_077	118.93127:9966 119.93462:282 120.93798:5414	50.2916:5 52.17164:18 53.83142:18 53.83486:14 55.14362:63 55.14756:16 55.73474:7 58.81146:6 59.01458:196 59.01938:62 59.03379:12 59.04639:14 59.06139:5 60.0163:24 60.0195:33 60.02332:9 60.71441:38 61.64868:16 62.52566:15 62.53044:12 63.21893:19 64.05818:8 64.69942:53 65.77771:12 65.88792:7 66.91777:12 67.019:8 69.91329:14 72.24203:28 72.65416:12 72.77431:32 73.79466:21 74.30605:18 75.32611:8 75.5…		1	1	1	0.0273248897860068	0.020911977293143	0.149149002411167
HILIC_neg_132_86777a0_581	HILIC_neg	HILIC_neg	388	0.581	132.86777	Unknown	4								Unknown	[M-H]-	ion correlated with 407; similar chromatogram in higher mz_407; similar chromatogram in higher mz_1353; similar chromatogram in higher mz_1381; similar chromatogram in higher mz_1611	0.361	TRUE	null	null	null	null	null	999	FALSE	FALSE	FALSE		FALSE	FALSE	null	null	null	null	null	null	null	12.16	220525ST_1111A_Hilic_neg_005	132.8679:6296 133.87125:0 134.87461:18778	50.56007:21 51.18142:38 52.2579:51 52.79591:216 52.81299:10 52.83545:9 53.33818:32 53.78919:11 53.79406:5 55.74002:9 57.34255:15 57.34538:7 57.35124:8 62.8305:15 62.83621:6 64.32676:8 65.23471:7 65.69657:21 67.08045:25 68.96924:16 71.39505:80 72.49678:12 72.53279:48 72.54026:7 73.99564:16 75.87706:5 76.21899:22 76.45887:69 76.79238:96 81.20317:53 81.20828:9 81.85736:19 82.37343:14 82.38017:18 84.…	Low_quality	1	1	1	0.391733984751937	0.44306766789401	0.211964660536456
HILIC_neg_134_86537a0_58	HILIC_neg	HILIC_neg	407	0.58	134.86537	Unknown	4								Unknown	[M-H]-	ion correlated with 388	0.319	TRUE	null	null	null	null	null	999	FALSE	FALSE	FALSE		FALSE	FALSE	null	null	null	null	null	null	null	12.45	220525ST_1111A_Hilic_neg_005	134.86552:6658 135.86887:0 136.87223:7962	52.49853:19 53.79886:11 54.41239:28 56.45004:29 56.45466:16 64.09366:25 64.09962:6 64.2586:16 64.89884:62 64.90565:7 68.96328:5 72.43567:8 72.89532:10 81.36263:24 83.94673:32 84.06466:5 84.23254:45 84.78538:10 87.01527:11 87.95955:27 88.2136:15 88.3417:5 88.63729:24 89.11853:18 89.12664:12 91.8962:5 92.02176:19 92.03:8 98.19579:5 98.62164:11 98.70316:8 100.09851:8 101.82763:16 103.22375:32 103.22…	Low_quality	1	1	1	0.178676547424087	0.216367030585109	0.0589707068082079
HILIC_neg_673_23071a7_378	HILIC_neg	HILIC_neg	4408	7.378	673.23071	Unknown	4								Unknown	[M-H]-		0.778	TRUE	null	null	null	null	null	999	FALSE	FALSE	FALSE		FALSE	FALSE	null	null	null	null	null	null	null	40.09	220525ST_1111A_Hilic_neg_083	673.229:4901 674.23235:3425 675.23571:2145	50.71482:8 50.76887:30 50.77329:14 53.49266:16 53.49789:8 53.70101:61 53.80082:28 55.4956:7 56.34248:20 57.32092:18 59.98733:6 61.57693:12 62.07828:14 62.62469:5 64.29193:8 64.57795:38 65.1965:29 65.20364:7 65.65157:16 68.97469:32 69.61269:19 70.00705:15 70.4922:8 71.39717:9 71.97422:5 72.60214:8 72.60855:5 73.5861:120 73.60638:5 74.94704:18 76.32685:42 76.67907:17 77.42039:22 78.36231:28 79.7158…		1	1	1	0.0496911763577556	0.0341853962360003	0.060705030122927
HILIC_neg_318_73703a0_588	HILIC_neg	HILIC_neg	2250	0.588	318.73703	Unknown	4								Unknown	[M-H]-		0.819	TRUE	null	null	null	null	null	999	FALSE	FALSE	FALSE		FALSE	FALSE	null	null	null	null	null	null	null	53.86	220525ST_1111A_Hilic_neg_077	318.73743:7784 319.74078:0 320.74414:0	51.05386:7 52.04964:8 54.44095:8 56.07147:8 58.48987:11 60.59937:9 63.39063:21 67.18424:11 67.72663:12 67.73008:12 68.93683:14 69.50671:28 70.72878:7 72.02997:29 74.14073:5 78.2351:7 82.3534:5 82.89665:63 82.90374:12 87.34649:9 87.34977:8 91.38222:21 91.4344:17 92.83146:8 94.35513:22 94.8135:9 96.3347:32 98.9038:5 105.86199:8 107.55431:8 107.72946:14 107.73941:8 109.76883:117 109.77711:16 113.564…		1	1	1	0.072303002812444	0.0386826687118008	0.108037198449485
HILIC_neg_155_87418a3_629	HILIC_neg	HILIC_neg	567	3.629	155.87418	Unknown	4								Unknown	[M-H]-		0.028	TRUE	null	null	null	null	null	999	FALSE	FALSE	FALSE		FALSE	FALSE	null	null	null	null	null	null	null	5.59	220525ST_1111A_Hilic_neg_078	155.87453:4944 156.87788:174 157.88124:3501	50.11461:15 50.11689:21 50.40531:31 51.0833:5 51.11252:19 51.39365:8 51.57012:24 52.66123:35 52.69399:18 53.44345:27 53.87092:141 53.88723:12 53.91198:7 54.20421:11 54.63162:9 54.92178:29 54.92591:41 55.81639:9 55.86961:38 56.48649:32 56.48906:25 57.76871:5 57.97557:1310 57.98113:87 57.98702:7 57.9937:24 57.99642:16 58.01542:9 58.05589:14 58.23962:5 59.09861:12 59.18296:5 59.40268:8 60.0667:6 60.…		1	1	1	0.237385399253537	0.0868566886660514	0.453393007762361
HILIC_neg_286_0267a2_333	HILIC_neg	HILIC_neg	1893	2.333	286.0267	Unknown	4								Unknown	[M-H]-	similar chromatogram in higher mz_3365; similar chromatogram in higher mz_3512; similar chromatogram in higher mz_2629	0.819	TRUE	null	null	null	null	null	999	FALSE	FALSE	FALSE		FALSE	FALSE	null	null	null	null	null	null	null	22.36	220525ST_1111A_Hilic_neg_078	286.02731:4441 287.03066:435 288.03402:420	51.37573:8 51.81009:43 52.14198:31 52.14606:8 54.20077:8 54.75727:31 55.68011:14 56.18573:6 56.4793:11 56.57689:19 56.77233:19 57.68874:8 58.59248:44 59.40224:33 59.73985:12 59.98978:76 59.99479:21 63.53051:24 64.25763:21 64.73827:18 65.74741:138 65.96511:7 66.52897:29 66.53411:9 66.72082:12 66.72386:15 67.15452:7 67.50572:15 68.05446:12 68.68949:12 68.99558:1594 69.00199:170 69.01045:12 69.01439…		1	1	1	0.0330473485775161	0.0315864855404108	0.0801992097969793
HILIC_neg_316_73874a0_588	HILIC_neg	HILIC_neg	2222	0.588	316.73874	Unknown	4								Unknown	[M-H]-	similar chromatogram in higher mz_2250	0.847	TRUE	null	null	null	null	null	999	FALSE	FALSE	FALSE		FALSE	FALSE	null	null	null	null	null	null	null	65.91	220525ST_1111A_Hilic_neg_077	316.73892:15323 317.74227:0 318.74563:21858	50.80197:6 55.03428:10 57.66549:12 59.91892:5 63.11491:176 63.12173:38 63.1485:7 63.1559:5 65.04136:15 79.78172:15 84.18462:5 87.93684:55 89.19229:7 91.00572:14 97.24277:5 98.85581:42 101.26522:8 105.83129:8 107.78747:12 110.26858:21 112.50828:15 113.37713:28 113.38442:9 118.90164:7 120.75594:15 125.30132:23 126.90407:82 126.92078:7 137.5704:9 140.02795:17 141.72472:26 142.20833:7 148.38254:8 160…		1	1	1	0.0545077337331575	0.0365600919497646	0.0804264041544914
HILIC_neg_130_95802a3_186	HILIC_neg	HILIC_neg	378	3.186	130.95802	Unknown	4								Unknown	[M-H]-	ion correlated with 331; similar chromatogram in higher mz_1919	0.931	TRUE	null	null	null	null	null	999	FALSE	FALSE	FALSE		FALSE	FALSE	null	null	null	null	null	null	null	22.42	220525ST_1111A_Hilic_neg_079	130.95757:5188 131.96092:0 132.96428:0	50.17314:9 51.74483:11 52.87814:97 54.15724:12 54.31894:100 54.4936:42 54.94293:24 55.46764:16 55.47236:5 57.46923:33 57.60775:26 59.57022:29 59.57395:18 59.59415:37 59.92626:9 60.17332:6 61.14282:16 62.67192:8 62.9743:59 63.03761:28 63.0425:5 63.41935:38 63.52732:5 63.88219:38 64.62374:18 65.2778:16 66.58469:16 66.6432:38 67.5627:7 67.5757:12 68.47925:12 68.6722:46 69.19672:5 69.45912:52 69.7808…		1	1	1	0.0230119339357698	0.00651578861815589	0.122883869025937
HILIC_neg_247_80989a0_602	HILIC_neg	HILIC_neg	1523	0.602	247.80989	Unknown	4								Unknown	[M-H]-		0.889	TRUE	null	null	null	null	null	999	FALSE	FALSE	FALSE		FALSE	FALSE	null	null	null	null	null	null	null	67.9	220525ST_1111A_Hilic_neg_077	247.80936:7067 248.81271:226 249.81607:5051	51.41854:11 52.6434:5 53.2391:32 54.08969:62 54.95958:14 55.10313:53 55.10784:11 55.61407:12 55.69998:18 56.22663:8 56.23262:12 57.25943:7 57.35162:5 57.61343:36 57.6199:10 57.83418:9 57.97704:128 57.98277:26 58.03265:11 58.10301:8 59.63634:22 59.64206:5 60.10954:62 60.11591:6 61.9541:24 63.8468:12 65.26308:16 65.38593:5 66.23845:237 66.98316:50 67.05099:7 68.51916:24 68.99544:189 69.00255:15 70.…		1	1	1	0.0782515119962008	0.081525403394564	0.144115169875214
HILIC_neg_249_80786a0_602	HILIC_neg	HILIC_neg	1576	0.602	249.80786	Unknown	4								Unknown	[M-H]-		0.694	TRUE	null	null	null	null	null	999	FALSE	FALSE	FALSE		FALSE	FALSE	null	null	null	null	null	null	null	32.03	220525ST_1111A_Hilic_neg_082	249.80756:3188 250.81091:0 251.81427:359	51.33969:16 51.86711:15 53.02159:18 54.82151:35 54.83754:8 55.44265:9 55.44896:11 56.17091:7 57.49927:29 57.78362:14 57.79529:10 57.88171:101 57.97512:724 57.98114:16 57.99264:25 58.0188:5 58.18897:36 58.74901:16 59.2201:7 59.52895:68 59.9024:32 60.14094:52 60.34426:33 60.42875:18 60.43163:12 60.74529:16 60.97498:5 60.98316:7 61.54075:33 62.72967:59 62.73457:5 62.94125:155 62.94787:30 63.41718:7 …		1	1	1	0.0885005601190694	0.0946771342771102	0.16924331761513
HILIC_neg_892_23358a7_485	HILIC_neg	HILIC_neg	5011	7.485	892.23358	Unknown	4								Unknown	[M-H]-		0.903	TRUE	null	null	null	null	null	999	FALSE	FALSE	FALSE		FALSE	FALSE	null	null	null	null	null	null	null	123.17	220525ST_1111A_Hilic_neg_077	892.23328:13932 893.23663:7121 894.23999:1921	50.94988:15 51.43438:45 51.44074:12 51.58492:9 52.78164:15 53.41909:6 54.31102:28 54.6562:7 54.67636:91 54.68167:19 56.82135:12 57.27665:32 57.28275:7 57.90834:12 60.05182:16 61.87215:8 62.17711:44 62.68888:22 63.08917:16 63.33295:86 64.25169:6 65.38085:103 65.38608:24 65.40018:7 65.91477:14 66.06331:21 66.89315:24 67.1518:9 67.59998:19 67.6758:18 69.3983:24 69.88688:14 70.22254:11 70.34287:12 70…		1	1	1	0.0336122172983909	0.0240398492502628	0.0407157567560943
HILIC_neg_168_04355a8_605	HILIC_neg	HILIC_neg	677	8.605	168.04355	Unknown	4								w/o MS2:DL-2-Fluorophenylglycine	[M-H]-		0.042	TRUE	null	168.04660000000001		CGNMJIBUVDGMIY-UHFFFAOYNA-N	NC(C(O)=O)C1=CC=CC=C1F	530	TRUE	TRUE	FALSE		FALSE	FALSE	null	null	95.3	null	null	null	null	39.93	220525ST_1111A_Hilic_neg_079	168.0435:5685 169.04685:383 170.05021:0	50.84448:16 50.84789:14 51.92207:47 51.92705:25 52.1145:5 52.44891:87 54.17028:121 54.29934:36 54.30459:7 55.41974:14 56.53535:6 57.74552:40 57.75223:5 58.76941:16 58.99446:39 59.00048:16 59.33033:19 60.79808:11 61.01932:11 61.36398:5 61.58701:12 61.84162:32 62.54302:41 62.54715:9 63.43169:10 63.6211:9 64.28908:12 64.76886:15 65.16071:5 65.21211:36 65.21724:18 65.65793:11 65.66299:9 65.69641:9 66…		1	1	1	0.176369700239109	0.144870026469369	0.153995457936273
HILIC_neg_1276_40454a7_516	HILIC_neg	HILIC_neg	5365	7.516	1276.40454	Unknown	4								Unknown	[M-2H]2-		0.819	TRUE	null	null	null	null	null	999	FALSE	FALSE	FALSE		FALSE	FALSE	null	null	null	null	null	null	null	69.7	220525ST_1111A_Hilic_neg_077	1276.40002:3302 1277.40337:2896 1278.40673:851	50.45595:16 50.88085:15 51.4332:29 51.57503:20 52.15224:8 52.347:5 52.35088:7 52.45459:33 52.56393:83 52.75176:12 54.25553:14 54.41004:41 54.41372:5 55.19486:21 55.97554:11 56.31847:18 56.37537:9 56.3801:11 57.7145:25 58.15133:83 58.15679:10 59.31252:65 59.31918:6 60.14655:21 60.15171:8 61.24114:103 62.08595:7 63.0215:127 63.02775:12 63.58116:35 63.83878:14 63.84448:8 64.30127:12 64.65358:12 65.5…		1	1	1	0.0654647599798727	0.0656620703829673	0.107293036651512
HILIC_neg_162_83916a3_465	HILIC_neg	HILIC_neg	633	3.465	162.83916	Unknown	4								Unknown	[M-H]-	ion correlated with 603	0.931	TRUE	null	null	null	null	null	999	FALSE	FALSE	FALSE		FALSE	FALSE	null	null	null	null	null	null	null	48.28	220525ST_1111A_Hilic_neg_080	162.83923:8424 163.84258:0 164.84594:3225	51.98971:5 53.25164:31 53.67634:5 54.85454:8 54.88753:15 55.96471:16 56.12303:9 56.99991:5 57.4378:43 57.44165:7 57.69635:14 57.88209:8 57.95065:28 57.95692:10 58.85999:7 60.10562:26 60.50797:18 61.09591:5 62.34927:9 63.81109:42 63.81644:8 63.84714:36 64.16253:14 64.25688:15 65.58547:41 66.3254:18 66.36046:34 67.26337:28 68.64056:8 69.04315:57 69.30306:18 69.30774:16 70.22404:11 71.11675:12 71.90…		1	1	1	0.0441009371049271	0.0356611109688425	0.45420862350462
HILIC_neg_212_92056a3_157	HILIC_neg	HILIC_neg	1165	3.157	212.92056	Unknown	4								Unknown	[M-H]-	ion correlated with 4997	0.903	TRUE	null	null	null	null	null	999	FALSE	FALSE	FALSE		FALSE	FALSE	null	null	null	null	null	null	null	13.42	220525ST_1111A_Hilic_neg_077	212.92097:4261 213.92432:0 214.92768:937	50.01783:12 50.87126:32 51.17302:11 54.32777:7 55.65062:16 56.16752:14 56.46097:12 56.46764:5 57.28962:18 57.458:14 57.46114:14 57.49099:7 57.54195:6 59.0134:147 59.0176:22 61.62171:14 61.723:35 62.7569:16 63.15774:38 64.17895:8 64.40801:6 65.01941:21 66.78989:5 67.64465:67 67.94056:63 67.94693:18 68.30942:8 68.46584:8 68.99603:107 70.11776:22 70.70714:16 71.10871:90 71.11395:34 71.12938:7 71.505…		1	1	1	0.0356911694798597	0.046930690358446	0.185916768243261
HILIC_neg_613_13989a7_801	HILIC_neg	HILIC_neg	4129	7.801	613.13989	Unknown	4								Unknown	[M-H]-	similar chromatogram in higher mz_4185; similar chromatogram in higher mz_5051	0.597	TRUE	null	null	null	null	null	999	FALSE	FALSE	FALSE		FALSE	FALSE	null	null	null	null	null	null	null	31.56	220525ST_1111A_Hilic_neg_077	613.14014:5703 614.14349:4855 615.14685:1344	50.28056:12 50.65726:11 51.00031:8 51.19351:42 51.75996:8 53.8509:6 54.20243:9 54.21156:11 54.46369:16 54.94879:93 54.96816:16 55.05353:15 56.78505:33 56.7912:8 56.89563:31 57.43281:9 57.79599:105 57.80295:9 57.91363:11 58.95611:32 58.96203:8 59.42884:46 59.66896:8 60.86858:36 60.98631:12 61.46951:8 61.67082:14 62.39157:18 62.46354:8 62.78387:15 64.70728:24 65.08408:19 66.50699:9 66.56534:5 68.02…		0.916666666666667	1	1	0.0681640854257649	0.0414925167286662	0.0866381286250493
HILIC_neg_222_76479a1_461	HILIC_neg	HILIC_neg	1272	1.461	222.76479	Unknown	4								Unknown	[M-H]-		0.931	TRUE	null	null	null	null	null	999	FALSE	FALSE	FALSE		FALSE	FALSE	null	null	null	null	null	null	null	64.15	220525ST_1111A_Hilic_neg_077	222.7643:5769 223.76765:0 224.77101:3306	50.31824:14 50.7023:9 50.83264:7 51.49673:26 52.00322:37 52.13627:15 52.1597:15 53.50692:9 53.59457:18 55.23288:29 56.51251:19 57.04365:14 58.62608:70 58.94031:203 58.9451:83 58.97153:7 59.29988:7 59.53995:46 59.54413:29 59.6021:7 60.61155:16 61.72225:15 62.16836:50 65.03541:24 65.03985:18 65.10269:35 66.37809:87 66.38435:38 66.39115:9 66.48774:21 66.88459:15 67.86139:14 69.88333:9 70.13945:21 70…		1	1	1	0.032667251561709	0.0271808648949392	0.144081714092138
HILIC_neg_892_23279a7_715	HILIC_neg	HILIC_neg	5010	7.715	892.23279	Unknown	4								Unknown	[M-H]-		0.833	TRUE	null	null	null	null	null	999	FALSE	FALSE	FALSE		FALSE	FALSE	null	null	null	null	null	null	null	51.02	220525ST_1111A_Hilic_neg_086	892.23309:4099 893.23644:2855 894.2398:681	50.81778:21 51.57872:44 52.04299:10 52.29469:42 52.3219:48 52.62042:45 52.95737:104 53.81219:8 54.14359:18 54.58262:46 55.05805:9 55.77874:35 56.57868:5 56.70816:6 57.58648:12 57.93164:5 58.0167:18 58.70638:32 58.75514:48 58.83342:8 58.95099:19 59.38503:9 60.90332:11 62.76027:7 63.87738:12 65.91701:7 67.21609:7 67.90878:5 67.99097:8 69.65438:14 69.87541:24 70.28077:12 70.28791:10 70.94384:7 71.68…		1	1	1	0.0353995400113477	0.0283079419129355	0.0867345526463408
HILIC_neg_231_93181a6_296	HILIC_neg	HILIC_neg	1376	6.296	231.93181	Unknown	4								Unknown	[M-H]-		0.861	TRUE	null	null	null	null	null	999	FALSE	FALSE	FALSE		FALSE	FALSE	null	null	null	null	null	null	null	56.26	220525ST_1111A_Hilic_neg_077	231.93179:15706 232.93514:4402 233.9385:1277	52.65228:12 52.93776:11 53.47355:45 53.47898:10 53.95762:100 53.96428:8 53.97111:10 58.66037:9 59.62468:36 61.23134:36 61.25997:29 62.5105:25 65.83203:8 66.22375:39 67.54202:8 67.56399:9 68.00678:66 68.12285:50 71.87488:46 71.8798:6 76.55803:7 76.56281:6 77.47824:21 77.48229:11 77.73469:28 78.60546:7 82.64957:6 83.32235:8 83.91627:76 83.93669:5 84.35561:8 89.22482:8 90.29638:8 90.30384:11 90.7331…		1	1	1	0.041562894978843	0.0356075138784622	0.169011816061072
HILIC_neg_853_17596a6_826	HILIC_neg	HILIC_neg	4946	6.826	853.17596	Unknown	4								Unknown	[M-H]-		0.833	TRUE	null	null	null	null	null	999	FALSE	FALSE	FALSE		FALSE	FALSE	null	null	null	null	null	null	null	51.62	220525ST_1111A_Hilic_neg_079	853.17609:6464 854.17944:3302 855.1828:1051	50.99947:46 51.29212:12 51.82274:29 51.82711:15 52.98024:7 53.90748:41 53.91319:8 54.27819:6 54.62431:19 54.62855:7 55.19702:11 56.12105:14 56.92556:6 57.29052:7 57.53927:15 59.25766:18 59.36181:16 59.7437:70 59.7484:54 59.75486:8 60.6182:67 60.78505:9 60.98038:28 61.17182:40 61.17933:5 61.39313:48 61.40008:9 62.31924:17 62.4483:12 62.87545:5 63.47979:7 63.52755:15 65.23554:5 65.41221:7 65.43874:…		1	1	1	0.0509035139683986	0.0387033044331786	0.0751258142017187
HILIC_neg_160_84229a3_464	HILIC_neg	HILIC_neg	603	3.464	160.84229	Unknown	4								Unknown	[M-H]-	ion correlated with 633	0.931	TRUE	null	null	null	null	null	999	FALSE	FALSE	FALSE		FALSE	FALSE	null	null	null	null	null	null	null	48.25	220525ST_1111A_Hilic_neg_077	160.84232:10291 161.84567:455 162.84903:9959	50.1519:14 51.17433:15 52.17461:16 52.27213:22 53.33332:9 53.5322:5 56.18172:80 56.19339:7 59.1609:10 61.84286:8 63.76459:5 63.81612:28 64.1826:28 64.20698:41 64.21134:11 66.40606:11 67.80353:15 69.02733:7 69.0704:8 69.87521:8 70.13409:14 71.20173:43 73.02924:264 73.0512:7 73.42188:8 73.65139:12 74.02613:11 74.0913:14 74.32596:16 77.11907:12 77.12405:9 78.17672:9 78.37206:6 78.80094:26 80.75005:8…		1	1	1	0.0399429682934962	0.0195393768838012	0.365591163894803
HILIC_neg_96_92233a3_403	HILIC_neg	HILIC_neg	174	3.403	96.92233	Unknown	4								Unknown	[M-H]-		0.931	TRUE	null	null	null	null	null	999	FALSE	FALSE	FALSE		FALSE	FALSE	null	null	null	null	null	null	null	33.83	220525ST_1111A_Hilic_neg_081	96.9226:5582 97.92595:0 98.92931:0	50.34396:94 50.81803:8 50.98881:9 51.00669:15 51.44585:5 52.31047:19 53.39325:156 53.40693:7 53.98627:18 54.17241:7 55.4723:33 55.47731:14 58.51031:11 59.33621:9 59.97783:38 60.09603:5 60.18336:35 61.35642:43 61.38355:25 61.90431:5 62.97569:11 63.02411:8 63.9032:8 64.13113:32 65.1248:22 65.7718:12 67.59739:15 68.50692:12 68.56983:23 68.73504:8 68.74928:5 68.8573:9 68.94042:53 68.94685:14 68.998:7…		1	1	1	0.0443613956813982	0.0398953971652818	0.271346402016058
HILIC_neg_1582_02185a7_504	HILIC_neg	HILIC_neg	5484	7.504	1582.02185	Unknown	4								Unknown	[M-2H]2-		0.833	TRUE	null	null	null	null	null	999	FALSE	FALSE	FALSE		FALSE	FALSE	null	null	null	null	null	null	null	40.91	220525ST_1111A_Hilic_neg_078	1582.02051:3398 1583.02386:4126 1584.02722:3143	50.45786:25 51.43062:9 51.96023:11 52.167:11 52.47583:24 52.47918:9 52.85718:32 52.86193:7 53.05273:6 53.55134:11 53.9721:28 53.97483:18 53.97906:5 54.11659:59 55.42703:11 56.18901:5 56.72175:12 58.27118:37 58.27669:7 59.0921:8 59.51271:14 59.77927:28 60.20833:8 60.51143:25 61.5369:5 62.9359:181 62.94199:31 62.95143:14 62.96994:5 63.35773:5 63.675:69 63.82028:6 64.05546:12 64.20605:14 65.4216:5 6…		1	1	1	0.0638397221245334	0.0540633515860086	0.243612976454506
HILIC_neg_378_97998a0_637	HILIC_neg	HILIC_neg	2752	0.637	378.97998	Unknown	4								Unknown	[2M-H]-	ion correlated with 906; adduct linked to 886_[M-H]-	0.833	TRUE	null	null	null	null	null	999	FALSE	FALSE	FALSE		FALSE	FALSE	null	null	null	null	null	null	null	72.54	220525ST_1111A_Hilic_neg_077	378.98004:24144 379.98339:3302 380.98675:3023	51.21357:8 53.03894:209 53.04451:66 53.0568:8 53.65289:9 53.86934:72 54.67685:8 57.13154:8 58.76999:11 58.86436:16 58.94945:45 60.5099:7 63.159:22 63.58065:6 65.64602:39 67.07317:21 71.36416:8 73.22182:5 74.60675:7 78.81491:12 81.76022:9 83.80653:8 83.99492:39 85.26679:11 86.35333:34 87.43436:29 91.09502:18 98.11348:33 100.75947:18 104.80142:5 107.34153:21 108.44157:9 109.03067:230 109.03939:11 1…		1	1	1	0.0710663027948189	0.0432250251192658	0.216615295194512
HILIC_neg_302_02774a2_486	HILIC_neg	HILIC_neg	2083	2.486	302.02774	Unknown	4								Unknown	[M+FA-H]-	ion correlated with 4880; adduct linked to 1613_[M-H]-	0.792	TRUE	null	null	null	null	null	999	FALSE	FALSE	FALSE		FALSE	FALSE	null	null	null	null	null	null	null	39.68	220525ST_1111A_Hilic_neg_078	302.02774:5889 303.03109:630 304.03445:178	50.01475:5 50.25972:15 50.76141:7 50.91433:8 51.43504:58 51.83722:14 52.00774:33 53.1964:12 54.28639:7 54.56877:18 55.00589:12 55.01257:12 56.51414:22 56.52955:8 56.54959:6 58.59745:28 58.9658:16 59.87805:32 59.88161:15 59.91861:7 61.13272:19 61.50992:9 61.51346:9 62.4566:10 63.3178:16 63.44572:45 63.44953:8 64.12795:18 64.62906:12 65.60191:16 66.18216:18 66.18829:5 66.65509:9 67.99054:34 68.9956…		1	1	1	0.0497904613149938	0.0495135628186466	0.0781425673780689
HILIC_neg_622_89331a0_629	HILIC_neg	HILIC_neg	4174	0.629	622.89331	Unknown	4								Unknown	[M-H]-		0.736	TRUE	null	null	null	null	null	999	FALSE	FALSE	FALSE		FALSE	FALSE	null	null	null	null	null	null	null	22.53	220525ST_1111A_Hilic_neg_084	622.89337:3275 623.89672:1354 624.90008:961	50.03611:14 51.21631:45 52.01286:36 52.01743:43 52.66428:6 53.82401:32 53.83059:12 53.83619:5 54.19478:8 54.23851:7 54.37153:21 54.61101:16 55.01787:15 55.20741:36 55.21248:7 55.50373:53 55.50972:8 56.03903:11 56.19294:12 56.66198:7 56.78947:16 56.85288:14 57.14398:11 58.38674:6 58.568:16 59.00813:27 59.07292:20 59.99187:5 60.04199:31 60.0463:12 60.22295:9 60.24426:84 60.34449:32 60.35414:35 60.6…		1	1	1	0.0394293470539193	0.0457602456909193	0.0924811955296661
HILIC_neg_296_88193a3_136	HILIC_neg	HILIC_neg	2026	3.136	296.88193	Unknown	4								Unknown	[M-H]-		0.931	TRUE	null	null	null	null	null	999	FALSE	FALSE	FALSE		FALSE	FALSE	null	null	null	null	null	null	null	35.84	220525ST_1111A_Hilic_neg_077	296.88226:14671 297.88561:1007 298.88897:3192	54.17813:7 55.14746:73 55.90568:43 55.91113:5 56.12781:7 58.15486:14 60.41148:9 61.09466:8 61.47566:17 62.7219:5 63.58961:25 65.07507:7 67.25122:7 67.51682:9 68.69455:36 68.69884:5 68.83186:63 68.89139:43 68.90889:8 69.10218:127 70.64038:32 70.76886:211 70.77482:25 70.81226:6 71.78825:25 71.79298:16 72.71359:8 73.8246:32 74.78183:5 75.03521:6 76.91617:26 78.51408:9 82.20197:48 83.045:79 83.97209:…		1	1	1	0.025534361230123	0.019762375711491	0.142765113390536
HILIC_neg_264_93442a3_56	HILIC_neg	HILIC_neg	1699	3.56	264.93442	Unknown	4								Unknown	[M-H]-		0.903	TRUE	null	null	null	null	null	999	FALSE	FALSE	FALSE		FALSE	FALSE	null	null	null	null	null	null	null	17.1	220525ST_1111A_Hilic_neg_077	264.93414:6238 265.93749:473 266.94085:357	50.20484:9 50.39668:8 51.25229:33 51.34131:12 54.62187:7 56.53305:14 56.79459:49 57.06736:8 57.07349:6 57.33374:17 57.45816:42 57.47664:12 57.49337:8 57.69785:11 58.0931:5 58.41983:9 58.50948:8 59.32113:8 59.57635:7 59.90091:5 61.32963:8 61.33315:8 62.38812:16 63.32164:18 63.32896:7 63.64451:32 63.65196:5 64.7178:8 65.03145:15 65.17936:14 65.18918:12 65.8936:9 66.1486:18 66.35524:9 66.51717:11 67…		1	1	1	0.103081496771567	0.0705075032050478	0.302534910669458
HILIC_neg_144_04565a2_485	HILIC_neg	HILIC_neg	471	2.485	144.04565	Unknown	4								4-Hydroxyquinoline	[M-H]-	similar chromatogram in higher mz_1613; similar chromatogram in higher mz_2298; similar chromatogram in higher mz_2936; similar chromatogram in higher mz_3407; similar chromatogram in higher mz_4115; similar chromatogram in higher mz_4668; similar chromatogram in higher mz_4880; found in higher mz's MsMs_881; similar chromatogram in higher mz_2611; similar chromatogram in higher mz_5356; similar …	0.931	TRUE	null	144.04549		PMZDQRJGMBOQBF-UHFFFAOYSA-N		430	TRUE	TRUE	TRUE		FALSE	FALSE	null	null	80.900000000000006	null	46.8	94	100	165.07	220525ST_1111A_Hilic_neg_081	144.04604:26226 145.04939:3480 146.05275:574	50.00405:33 50.50258:11 50.56374:140 50.89009:5 51.25329:9 51.69887:8 51.80415:80 52.03215:8 52.68119:15 54.23913:27 54.27722:11 55.022:12 55.57865:16 55.73521:9 55.7386:9 55.99704:8 56.28603:8 57.17722:19 58.74758:8 60.00506:32 60.20125:8 61.23534:11 63.91862:8 64.9929:9 65.40824:15 65.414:9 65.64257:11 65.9992:622 66.00532:51 66.01794:8 66.03217:8 66.12247:8 66.1909:15 66.33012:35 66.87496:18 6…		1	1	1	0.026637630880359	0.0307767537042463	0.0419774206259888
HILIC_neg_92_92805a3_403	HILIC_neg	HILIC_neg	164	3.403	92.92805	Unknown	4								Unknown	[M+Cl]-	ion correlated with 5085; similar chromatogram in higher mz_691; adduct linked to 210_[M+FA-H]-; similar chromatogram in higher mz_4475; similar chromatogram in higher mz_4136; similar chromatogram in higher mz_4145	0.944	TRUE	null	null	null	null	null	999	FALSE	FALSE	FALSE		FALSE	FALSE	null	null	null	null	null	null	null	361.81	220525ST_1111A_Hilic_neg_077	92.92811:51349 93.93146:0 94.93482:44439	50.41733:19 50.67006:9 51.00987:12 51.30066:10 52.39493:16 52.41566:7 53.17945:18 53.35266:12 53.67123:32 53.72889:9 56.91787:14 56.92055:11 56.95295:11 57.60729:12 57.70902:92 58.20433:7 59.07769:84 59.08366:9 59.44918:5 59.5855:12 61.24363:29 61.25053:15 61.28888:33 61.29561:5 63.06314:12 63.14957:39 64.54336:22 65.64195:16 65.66334:22 66.52211:7 66.88702:6 67.19062:12 67.63122:12 68.08478:9 68…		1	1	1	0.0264809272090804	0.0258866552259414	0.167086844003606
HILIC_neg_644_2168a6_292	HILIC_neg	HILIC_neg	4257	6.292	644.2168	Unknown	4								Unknown	[M+FA-H]-	adduct linked to 4065_[M-H]-	0.931	TRUE	null	null	null	null	null	999	FALSE	FALSE	FALSE		FALSE	FALSE	null	null	null	null	null	null	null	93.49	220525ST_1111A_Hilic_neg_085	644.21704:8164 645.22039:5842 646.22375:3563	50.63907:49 53.18556:14 53.37583:7 56.03148:38 58.90004:12 59.90513:15 60.14674:27 62.05204:16 62.97345:8 66.61756:25 68.18111:10 68.71681:16 75.34311:8 75.34914:45 75.35625:5 77.00938:8 77.32092:6 78.29046:7 79.16052:33 79.21019:5 80.00117:24 82.84368:8 84.14912:12 89.30598:11 92.33236:39 92.34025:10 101.15701:14 102.04984:9 103.49915:96 103.5301:14 106.70036:36 106.70854:7 106.86632:9 107.99353…		1	1	1	0.0379047364780138	0.012835191228065	0.104128454897924
HILIC_neg_430_9722a0_777	HILIC_neg	HILIC_neg	3173	0.777	430.9722	Unknown	4								Unknown	[M-H]-	adduct linked to 3459_[M+FA-H]-	0.764	TRUE	null	null	null	null	null	999	FALSE	FALSE	FALSE		FALSE	FALSE	null	null	null	null	null	null	null	30.57	220525ST_1111A_Hilic_neg_077	430.97223:4837 431.97558:2776 432.97894:957	50.4918:100 50.49835:5 51.63046:14 52.73528:19 54.39244:8 54.85143:28 56.81702:26 56.82255:8 57.23406:7 57.33092:7 58.9451:43 59.4703:7 60.33041:8 60.57594:76 60.58255:32 60.58613:9 60.82102:31 60.86977:22 61.29673:24 62.05569:5 62.21122:29 65.63417:18 66.1846:12 67.02736:12 69.58412:12 70.57889:11 70.88756:9 71.30968:22 71.60749:8 73.2036:32 73.53294:12 73.55994:36 73.73409:5 74.00584:7 74.33174…		1	1	1	0.0795114036890512	0.0698482312331086	0.213426485318362
HILIC_neg_340_94653a7_313	HILIC_neg	HILIC_neg	2453	7.313	340.94653	Unknown	4								Unknown	[M+FA-H]-	adduct linked to 1805_[M-H2O-H]-	1	TRUE	null	null	null	null	null	999	FALSE	FALSE	FALSE		FALSE	FALSE	null	null	null	null	null	null	null	65.79	220525ST_1111A_Hilic_neg_005	340.94608:43059 341.94943:17020 342.95279:12053	50.76242:12 51.96732:5 52.75033:16 52.75537:9 52.76211:6 53.2745:15 53.27779:7 53.90984:7 54.14026:6 55.51593:51 56.26449:6 56.45635:12 58.18116:8 58.66813:59 58.67271:14 60.34456:39 60.3495:8 60.64704:38 60.65342:8 62.97157:7 64.47898:8 67.43253:14 68.30611:44 68.31264:6 68.3595:15 68.36466:6 68.99611:297 69.0146:9 69.78443:9 70.11323:15 70.68581:11 73.11758:7 74.2149:53 78.20346:108 78.20909:32…		1	1	1	0.0199713814377378	0.0120729512844658	0.0293174204381094
HILIC_neg_610_08417a2_485	HILIC_neg	HILIC_neg	4115	2.485	610.08417	Unknown	4								Unknown	[M-H]-		0.819	TRUE	null	null	null	null	null	999	FALSE	FALSE	FALSE		FALSE	FALSE	null	null	null	null	null	null	null	124.51	220525ST_1111A_Hilic_neg_077	610.08398:12720 611.08733:7871 612.09069:1403	50.52024:19 50.62534:5 51.6006:7 51.76392:11 54.22022:6 54.8871:19 55.39714:14 57.72488:7 58.91967:20 61.99903:25 64.61907:22 64.69513:5 66.31105:5 67.50684:25 67.93846:48 68.31574:6 68.50735:11 68.77893:7 70.71097:6 75.07388:16 75.07875:7 75.08585:14 76.52637:29 76.97312:12 77.10948:5 77.90089:8 80.37289:16 86.922:8 87.99387:11 88.89611:26 89.38905:15 89.39439:5 90.1726:8 90.3764:8 90.38186:16 9…		1	1	1	0.0154198320668211	0.0124615176614693	0.0183610154221298
HILIC_neg_579_02747a8_545	HILIC_neg	HILIC_neg	3956	8.545	579.02747	Unknown	4								URIDINE 5'-DIPHOSPHOGLUCURONIC ACID	[M-H]-	adduct linked to 5299_[2M-H]-; similar chromatogram in higher mz_5411; similar chromatogram in higher mz_5117	0.653	TRUE	null	579.02599999999904		HDYANYHVCAPMJV-LXQIFKJMSA-N		430	TRUE	TRUE	TRUE		FALSE	FALSE	null	null	82.8	null	71.900000000000006	86.6	57.1	355.65	220525ST_1111A_Hilic_neg_078	579.02649:15162 580.02984:7090 581.0332:2842	51.07388:26 53.74261:42 54.11348:14 55.82649:8 61.30055:7 61.75626:26 62.88114:21 63.19541:22 63.24636:9 66.16974:12 68.67525:35 68.68237:7 74.56611:5 78.38619:26 78.95784:186 78.96482:66 81.47439:15 84.06638:21 84.07201:35 88.81422:70 88.82255:8 91.21915:29 93.88192:25 93.88696:9 94.46578:7 95.1325:32 95.84713:28 96.96871:169 97.01981:8 98.64239:57 98.65106:5 104.86656:15 108.22468:21 108.23166:…		1	1	1	0.0365860175588673	0.0437191842505448	0.0148513599632719
HILIC_neg_204_03053a3_366	HILIC_neg	HILIC_neg	1063	3.366	204.03053	Unknown	4				std RT 2.855				Xanthurenic acid	[M-H]-	similar chromatogram in higher mz_2362; adduct linked to 1440_[M+Cl]-; similar chromatogram in higher mz_1942; similar chromatogram in higher mz_5151	0.917	TRUE	2.855	204.029529999999				430	TRUE	TRUE	TRUE		FALSE	FALSE	null	null	82.6	100	66.599999999999895	84.9	75	497.27	220525ST_1111A_Hilic_neg_080	204.03049:64925 205.03384:11510 206.0372:1303	50.49614:126 51.55912:20 52.12742:8 52.65268:7 53.14508:66 53.36936:37 54.73174:48 54.73596:16 55.04274:18 56.22709:21 58.67769:12 59.17734:5 60.445:14 62.61623:9 64.47751:5 64.48994:82 65.47707:8 65.49214:33 66.30356:37 66.89802:8 68.96299:19 69.27282:27 69.37299:7 71.1636:22 72.795:29 72.80018:5 72.96373:185 73.62905:12 77.08953:11 77.09304:9 80.16394:22 80.16711:18 82.69331:8 82.82061:5 83.137…		1	1	1	0.0157345310725184	0.0159677594508579	0.0136370011552401
HILIC_neg_94_92511a3_405	HILIC_neg	HILIC_neg	169	3.405	94.92511	Unknown	4								Unknown	[M-H]-	ion correlated with 3917	0.931	TRUE	null	null	null	null	null	999	FALSE	FALSE	FALSE		FALSE	FALSE	null	null	null	null	null	null	null	197.46	220525ST_1111A_Hilic_neg_077	94.9253:34435 95.92865:0 96.93201:8426	50.06765:48 50.46429:26 50.46976:5 51.18321:9 52.97135:7 53.81542:9 55.83052:37 55.83496:9 56.82885:10 57.20319:8 58.66419:18 58.96813:5 59.38003:8 60.39599:26 61.40614:27 63.07395:28 64.68738:268 64.70595:9 67.73388:83 67.73838:35 69.07951:11 69.17168:39 70.56422:15 70.56744:21 70.75448:18 70.75901:9 70.84094:7 72.29189:5 75.2418:79 75.25145:10 77.74337:24 77.8917:6 78.65188:19 79.82998:15 81.27…		1	1	1	0.0282888349243081	0.0380433193809778	0.175374588506606
HILIC_neg_398_02588a7_186	HILIC_neg	HILIC_neg	2930	7.186	398.02588	Unknown	4								Unknown	[M-H]-	ion correlated with 2071; similar chromatogram in higher mz_4726; similar chromatogram in higher mz_4568	0.861	TRUE	null	null	null	null	null	999	FALSE	FALSE	FALSE		FALSE	FALSE	null	null	null	null	null	null	null	338.64	220525ST_1111A_Hilic_neg_077	398.02625:43620 399.0296:7652 400.03296:1271	50.28193:9 52.6633:33 56.67201:14 59.93185:6 63.61446:6 63.93844:48 64.44075:14 68.96424:5 69.23656:9 69.80649:9 69.8488:43 69.85619:7 70.64954:44 72.30625:9 73.41344:9 73.43585:14 73.91445:40 75.55395:6 75.613:8 76.11419:72 76.12163:8 76.14125:38 76.14616:21 76.66921:8 77.21841:12 77.45839:18 78.95905:468 78.9662:53 78.98073:5 79.00809:9 80.95871:45 83.88438:5 84.59394:6 88.31511:11 89.56785:15 …		1	1	1	0.0153663885457808	0.0112650824400948	0.0134154791258777
HILIC_neg_268_94366a0_558	HILIC_neg	HILIC_neg	1739	0.558	268.94366	Unknown	4								Unknown	[M+Cl]-	ion correlated with 2753; adduct linked to 1385_[M-H]-	0.75	TRUE	null	null	null	null	null	999	FALSE	FALSE	FALSE		FALSE	FALSE	null	null	null	null	null	null	null	142.78	220525ST_1111A_Hilic_neg_077	268.9433:21287 269.94665:2199 270.95001:2912	52.81375:9 53.58381:70 53.58741:8 53.59096:8 56.67255:76 57.33907:188 57.35614:15 57.44508:174 63.40122:31 64.41435:21 65.11209:73 65.11842:18 69.27475:25 69.56984:11 71.16812:7 71.17097:11 74.7028:25 76.15145:40 78.40997:19 79.31611:5 80.35336:6 84.00855:7 87.79336:22 89.66444:8 89.84133:5 99.98641:113 99.99266:43 102.24473:35 102.25134:11 108.46483:11 108.73341:5 111.25026:7 111.92137:25 112.19…		1	1	1	0.335251885210267	0.146815415915108	0.649558118595661
HILIC_neg_693_54846a0_428	HILIC_neg	HILIC_neg	4487	0.428	693.54846	Unknown	4								Unknown	[M-H]-	ion correlated with 4481; ion correlated with 4383; adduct linked to 4651_[M+FA-H]-	0.694	TRUE	null	null	null	null	null	999	FALSE	FALSE	FALSE		FALSE	FALSE	null	null	null	null	null	null	null	188.54	220525ST_1111A_Hilic_neg_079	693.5481:9819 694.55145:18882 695.55481:34249	51.58095:21 54.36823:11 55.11905:30 55.48635:11 56.37081:6 58.34398:26 68.12596:11 74.24964:22 74.25519:8 76.89027:18 76.89611:20 79.62483:5 82.10957:42 82.11651:15 85.2866:12 86.07634:45 87.54524:7 88.03893:17 88.04226:12 89.36723:9 91.33355:9 97.3141:7 102.947:39 105.15737:16 109.5743:53 109.58339:5 109.74802:5 113.31695:26 117.76753:5 117.85605:8 118.03049:24 119.87526:32 135.73921:10 140.9001…		1	1	1	0.0246123770074242	0.0231029123989291	0.0254311384752958
HILIC_neg_304_91422a7_847	HILIC_neg	HILIC_neg	2112	7.847	304.91422	Unknown	4								Unknown	[M-H]-		1	TRUE	null	null	null	null	null	999	FALSE	FALSE	FALSE		FALSE	FALSE	null	null	null	null	null	null	null	97.41	220525ST_1111A_Hilic_neg_005	304.91449:10823 305.91784:1007 306.9212:1196	51.01234:18 51.6114:21 51.61565:9 52.85315:36 52.85829:5 53.954:17 54.11316:22 54.15467:8 54.19259:12 54.53425:7 55.08242:7 55.63964:8 55.87382:21 55.97826:35 56.2322:36 56.24378:7 58.02093:11 58.60789:15 58.66387:49 58.66914:15 59.20632:108 59.7967:32 61.79195:16 61.91549:8 62.1155:5 63.49155:7 64.22721:19 66.15825:8 66.89595:12 66.95326:8 66.95645:5 67.80706:34 70.76398:16 70.76832:7 71.74401:7…		1	1	1	0.0218948753783377	0.0101787533494189	0.0434349671549107
HILIC_neg_811_20251a6_871	HILIC_neg	HILIC_neg	4857	6.871	811.20251	Unknown	4								Unknown	[M-H]-		0.583	TRUE	null	null	null	null	null	999	FALSE	FALSE	FALSE		FALSE	FALSE	null	null	null	null	null	null	null	69.54	220525ST_1111A_Hilic_neg_077	811.20258:8516 812.20593:3043 813.20929:1739	50.18928:22 52.76241:27 52.76973:6 52.96903:7 52.97159:5 58.03429:9 58.03726:8 58.41882:8 59.5274:29 59.54632:8 59.80596:50 60.06686:8 60.15684:11 63.49189:61 64.4081:35 64.81712:5 66.02836:18 71.187:14 73.4253:46 73.43241:23 73.45329:15 73.52731:12 73.53469:6 74.55603:12 74.67853:6 75.01644:15 77.62129:73 81.46314:25 81.48267:15 82.7193:14 83.19843:21 83.23047:9 86.65755:19 87.95185:7 90.75625:1…		1	1	1	0.0526951009327198	0.0615953634604397	0.0382857090479798
HILIC_neg_380_84378a3_134	HILIC_neg	HILIC_neg	2772	3.134	380.84378	Unknown	4								Unknown	[M-H]-	similar chromatogram in higher mz_5337	0.931	TRUE	null	null	null	null	null	999	FALSE	FALSE	FALSE		FALSE	FALSE	null	null	null	null	null	null	null	66.94	220525ST_1111A_Hilic_neg_077	380.84329:10958 381.84664:699 382.85:3628	51.53484:9 52.81706:5 52.82018:9 55.44514:16 56.38014:15 56.89018:14 56.91502:16 56.92055:9 58.24365:29 59.37929:8 60.0078:9 60.63768:9 62.20449:25 62.40483:47 64.08459:6 64.2631:9 64.68196:9 67.58884:21 67.84777:98 68.07213:12 68.44196:11 69.46086:5 69.62223:7 71.21251:9 71.96554:155 72.45379:11 72.8592:28 74.23235:32 74.25526:9 74.88399:45 76.57305:16 76.82047:14 76.82424:26 78.50082:36 78.5064…		1	1	1	0.0207584728110239	0.02084951742273	0.12321922914386
HILIC_neg_1109_98877a0_637	HILIC_neg	HILIC_neg	5261	0.637	1109.98877	Unknown	4								Unknown	[M-H]-	ion correlated with 1736	0.931	TRUE	null	null	null	null	null	999	FALSE	FALSE	FALSE		FALSE	FALSE	null	null	null	null	null	null	null	114.78	220525ST_1111A_Hilic_neg_077	1109.9895:16493 1110.99285:6117 1111.99621:4006	50.4954:7 51.79867:22 51.80157:25 52.99443:67 57.50907:24 57.74892:35 58.43618:18 58.75889:18 59.56996:9 59.5804:5 59.6305:69 59.63612:14 59.65032:7 60.82664:36 60.83285:12 60.84744:7 61.61963:7 62.67848:7 64.28413:21 64.35651:7 66.24674:16 66.26399:14 67.79636:183 67.80248:12 69.07953:22 69.08359:9 69.08679:7 70.20169:38 70.20821:5 71.10451:8 74.73552:10 76.11068:9 76.11886:9 78.70331:219 78.723…		1	1	1	0.10049849925416	0.115973012046167	0.199096822066764
HILIC_neg_667_53308a0_429	HILIC_neg	HILIC_neg	4383	0.429	667.53308	Unknown	4								Unknown	[M-H]-	ion correlated with 4487; adduct linked to 4567_[M+FA-H]-	0.736	TRUE	null	null	null	null	null	999	FALSE	FALSE	FALSE		FALSE	FALSE	null	null	null	null	null	null	null	194.41	220525ST_1111A_Hilic_neg_077	667.53253:6165 668.53588:9164 669.53924:3747	52.84519:8 56.15654:49 56.16805:10 57.42662:5 57.7046:82 57.72259:9 61.2047:33 61.21183:9 62.17289:9 62.17742:12 62.62652:12 63.37471:42 63.37982:15 64.98038:27 66.98271:7 67.82082:5 74.2876:12 75.70805:12 76.3116:22 76.91288:30 77.23245:31 77.24492:11 77.83868:54 79.35468:36 79.36809:6 80.53779:14 82.51679:15 84.93074:56 86.31127:18 86.70186:8 86.81602:25 86.82257:9 88.00648:7 90.98129:50 91.045…		1	1	1	0.036433396238768	0.0261189907555441	0.0409540548578366
HILIC_neg_821_10876a2_485	HILIC_neg	HILIC_neg	4880	2.485	821.10876	Unknown	4								Unknown	[M-H]-	ion correlated with 2729; ion correlated with 2083	0.736	TRUE	null	null	null	null	null	999	FALSE	FALSE	FALSE		FALSE	FALSE	null	null	null	null	null	null	null	59.14	220525ST_1111A_Hilic_neg_079	821.1076:6097 822.11095:2959 823.11431:1340	50.18557:16 52.87022:12 52.87301:14 53.5306:7 54.12867:18 55.51181:31 55.54203:7 57.10601:11 57.17529:61 57.51772:46 58.3115:28 58.72895:31 59.43524:137 59.44079:30 60.56302:219 60.56974:16 60.57917:5 60.83017:8 65.49619:25 67.83978:11 68.22761:46 68.23492:5 68.49536:11 68.50111:7 69.38498:7 72.27541:5 74.75173:11 76.21976:8 76.79757:14 78.73207:9 79.10556:17 79.19335:7 80.30911:25 80.49404:18 81…		1	0.958333333333333	1	0.0451522718742257	0.0334697238913509	0.0424709654789184
HILIC_neg_252_77806a0_576	HILIC_neg	HILIC_neg	1593	0.576	252.77806	Unknown	4								Unknown	[M-H]-	similar chromatogram in higher mz_1832	0.875	TRUE	null	null	null	null	null	999	FALSE	FALSE	FALSE		FALSE	FALSE	null	null	null	null	null	null	null	64.55	220525ST_1111A_Hilic_neg_077	252.77728:5490 253.78063:0 254.78399:2774	50.75258:5 52.05955:5 53.29453:60 53.67735:26 54.31953:8 54.54416:16 55.43616:53 55.44067:34 56.98051:16 59.69321:7 60.84768:14 62.40994:6 63.44754:14 64.77159:15 64.77712:7 64.84346:19 65.2957:52 65.30256:9 67.25965:12 67.34434:7 67.99037:8 68.97453:19 69.20412:9 69.22333:14 69.83399:18 69.83992:11 69.93415:22 69.93889:11 71.60772:9 73.57387:5 73.57966:5 74.74189:5 75.68845:16 76.64203:20 77.076…		1	1	1	0.249636707434462	0.14735836281448	0.503644476012584
HILIC_neg_1287_39673a7_726	HILIC_neg	HILIC_neg	5370	7.726	1287.39673	Unknown	4								Unknown	[M-H]-		0.917	TRUE	null	null	null	null	null	999	FALSE	FALSE	FALSE		FALSE	FALSE	null	null	null	null	null	null	null	84.02	220525ST_1111A_Hilic_neg_077	1287.396:6128 1288.39935:6198 1289.40271:2165	51.33868:7 51.74578:11 52.62446:46 52.62884:12 54.54575:14 54.99215:5 56.31017:9 59.74952:32 59.82645:53 60.37065:9 62.592:15 62.88722:22 63.40065:24 63.54444:7 64.22316:47 64.23914:8 65.03782:31 65.32133:38 66.0147:5 66.31526:33 66.7559:10 68.89736:15 72.51784:7 72.80648:24 74.21863:9 74.6524:9 75.45723:52 76.19289:5 76.33602:86 76.34327:16 77.43918:12 77.59431:9 77.63746:12 77.7372:179 77.75728…		1	1	1	0.0429373293387597	0.0267087071303621	0.180867361782406
HILIC_neg_248_04024a1_205	HILIC_neg	HILIC_neg	1527	1.205	248.04024	Unknown	4								Unknown	[M+FA-H]-	adduct linked to 1046_[M-H]-	0.569	TRUE	null	null	null	null	null	999	FALSE	FALSE	FALSE		FALSE	FALSE	null	null	null	null	null	null	null	32.39	220525ST_1111A_Hilic_neg_078	248.04022:3420 249.04357:2474 250.04693:0	50.69536:60 50.71011:6 52.38561:21 52.57086:9 53.10869:25 54.92695:7 55.20431:8 55.20888:5 55.35706:45 56.70289:7 56.71244:10 56.80405:5 57.09241:7 58.72887:48 59.78223:26 60.71931:21 61.53808:5 62.43739:15 63.37171:8 64.01613:8 64.08298:14 64.2405:14 65.18221:16 65.3556:15 65.56637:14 65.63279:43 66.08062:75 66.08518:56 66.09274:7 66.09516:21 66.13908:5 66.17076:35 66.72736:11 67.21358:7 67.5110…		1	1	1	0.0484306643697164	0.0287710840368982	0.0576336310122156
HILIC_neg_222_98372a1_864	HILIC_neg	HILIC_neg	1275	1.864	222.98372	Unknown	4								Unknown	[M-H]-	ion correlated with 562; similar chromatogram in higher mz_2605	0.819	TRUE	null	null	null	null	null	999	FALSE	FALSE	FALSE		FALSE	FALSE	null	null	null	null	null	null	null	18.05	220525ST_1111A_Hilic_neg_077	222.98375:4413 223.9871:758 224.99046:560	50.01123:8 50.25666:12 50.43303:6 50.58374:53 50.75926:39 51.05344:9 51.26172:25 51.74878:34 52.14444:5 52.63768:22 52.64839:12 52.98852:43 52.99514:10 53.37178:29 54.24013:47 54.248:11 54.26139:18 54.57329:48 54.58022:11 54.79353:36 55.58851:52 55.91128:24 56.29856:71 57.33681:10 57.81169:56 58.39975:51 59.97123:47 61.1246:14 61.70614:8 62.06153:5 62.32526:9 63.74596:16 64.25647:5 64.38179:9 65.…		1	1	1	0.0193091134375326	0.0240544406865725	0.0367090058955234
HILIC_neg_384_935a3_536	HILIC_neg	HILIC_neg	2806	3.536	384.935	Unknown	4								Unknown	[M-H]-		0.069	TRUE	null	null	null	null	null	999	FALSE	FALSE	FALSE		FALSE	FALSE	null	null	null	null	null	null	null	12.81	220525ST_1111A_Hilic_neg_005	384.93494:14294 385.93829:1070 386.94165:564	50.12787:17 50.44123:58 50.54328:8 50.85457:8 51.14281:14 51.28624:24 51.79458:19 54.20094:9 54.20352:8 54.44236:12 56.54972:32 57.05893:19 57.92336:21 60.30072:73 60.30378:42 60.31801:8 62.77481:43 63.01441:8 67.14481:87 68.5266:16 68.54527:8 70.52569:11 74.03376:12 75.22645:46 75.69155:8 76.37978:26 76.38983:5 76.90346:8 80.33269:9 81.82141:9 82.20827:36 84.11034:7 84.38654:6 85.92941:18 86.806…	Low_quality	1	1	1	0.770411702000013	1.12820411493928	0.917386969125739
HILIC_neg_289_94897a7_314	HILIC_neg	HILIC_neg	1933	7.314	289.94897	Unknown	4								Unknown	[M-H2O-H]-	ion correlated with 2485; adduct linked to 4147_[2M-H]-	0.792	TRUE	null	null	null	null	null	999	FALSE	FALSE	FALSE		FALSE	FALSE	null	null	null	null	null	null	null	30.56	220525ST_1111A_Hilic_neg_005	289.94913:12896 290.95248:4015 291.95584:3277	50.96266:9 51.77801:5 51.82296:29 52.76383:42 53.98162:16 55.92854:16 56.63588:8 56.6869:25 57.96356:24 58.4084:20 59.23502:9 59.35706:7 59.59563:10 59.73327:9 59.85328:16 61.98821:900 61.99455:47 62.00422:14 62.00654:9 62.00875:8 62.01889:7 62.03058:8 62.72295:7 62.98016:5 63.15848:11 63.5741:19 64.7278:11 65.68413:69 65.70278:8 66.34189:21 67.7912:21 70.30374:22 71.02288:9 71.05131:127 71.0586:…		1	1	1	0.0656334434920357	0.0839700811651322	0.0879453243514115
HILIC_neg_231_9435a0_939	HILIC_neg	HILIC_neg	1377	0.939	231.9435	Unknown	4								Unknown	[M-H]-		0.417	TRUE	null	null	null	null	null	999	FALSE	FALSE	FALSE		FALSE	FALSE	null	null	null	null	null	null	null	11.97	220525ST_1111A_Hilic_neg_079	231.94373:4449 232.94708:427 233.95044:565	51.70777:16 51.71071:5 52.68613:5 53.45664:57 53.46361:9 55.45852:8 56.09662:11 58.04272:7 61.98816:2615 61.99385:130 62.0005:8 62.00655:8 62.00855:20 62.02154:8 62.02711:11 62.03274:7 62.03545:12 62.04016:7 62.0882:65 62.44067:31 63.20255:7 63.43617:11 63.82127:35 64.04236:14 64.28746:11 64.4294:8 64.98155:5 65.38747:5 66.01299:7 66.01965:5 66.47335:14 70.30664:66 70.3132:14 70.51363:31 70.51837…		1	1	1	0.0558872824310407	0.0578062597616083	0.121179199070544
HILIC_neg_464_80515a3_133	HILIC_neg	HILIC_neg	3391	3.133	464.80515	Unknown	4								Unknown	[M-H]-	ion correlated with 4219; similar chromatogram in higher mz_3812; similar chromatogram in higher mz_3404; similar chromatogram in higher mz_4581; similar chromatogram in higher mz_4586; similar chromatogram in higher mz_4834; similar chromatogram in higher mz_4997; similar chromatogram in higher mz_5217; similar chromatogram in higher mz_5219; similar chromatogram in higher mz_5276; similar chrom…	0.931	TRUE	null	null	null	null	null	999	FALSE	FALSE	FALSE		FALSE	FALSE	null	null	null	null	null	null	null	42.28	220525ST_1111A_Hilic_neg_077	464.80542:6679 465.80877:1067 466.81213:3201	50.62945:56 51.51022:7 51.79746:24 52.212:47 52.21648:5 52.48304:50 52.48647:28 55.02453:22 56.36937:9 56.66915:11 56.67294:5 56.82259:12 56.8282:15 57.10809:8 58.03264:32 58.8235:14 59.92549:21 60.06524:22 60.44994:15 60.57538:12 62.94753:12 63.67867:5 63.76688:7 64.97015:5 65.16411:15 65.17001:46 65.22989:8 66.04987:27 66.07246:9 66.70842:8 66.71408:5 68.56013:26 68.90094:7 69.96193:7 70.45867:…		1	1	1	0.0288956678124497	0.0349539182728871	0.171849036666489
HILIC_neg_700_18921a7_729	HILIC_neg	HILIC_neg	4503	7.729	700.18921	Unknown	4								Unknown	[M-H]-		0.931	TRUE	null	null	null	null	null	999	FALSE	FALSE	FALSE		FALSE	FALSE	null	null	null	null	null	null	null	67.19	220525ST_1111A_Hilic_neg_078	700.19104:6515 701.19439:4195 702.19775:929	50.39557:16 51.57941:43 51.58469:9 51.6875:8 51.75332:12 52.07482:7 52.68091:9 52.85401:7 53.56733:42 53.57014:25 54.55919:8 55.48282:73 55.68593:31 59.31192:25 60.00462:9 61.63056:9 63.10389:43 64.00391:52 64.72034:75 65.75014:9 65.76965:28 66.05193:16 66.30002:6 68.83083:8 69.48804:9 70.10347:29 71.43288:14 71.43917:5 71.67386:86 72.13618:6 72.75622:14 73.14325:28 75.59859:35 77.71895:46 78.343…		1	1	1	0.02376762291913	0.0201171938540626	0.124143804093542
HILIC_neg_168_98138a6_469	HILIC_neg	HILIC_neg	681	6.469	168.98138	Unknown	4								Unknown	[M-H]-	similar chromatogram in higher mz_3577; similar chromatogram in higher mz_4968; similar chromatogram in higher mz_3511; similar chromatogram in higher mz_5221; adduct linked to 2436_[2M-H]-; similar chromatogram in higher mz_3632; similar chromatogram in higher mz_3963; similar chromatogram in higher mz_5045; similar chromatogram in higher mz_5067; similar chromatogram in higher mz_5368; similar …	0.889	TRUE	null	null	null	null	null	999	FALSE	FALSE	FALSE		FALSE	FALSE	null	null	null	null	null	null	null	28.85	220525ST_1111A_Hilic_neg_077	168.98137:6058 169.98472:471 170.98808:1590	52.75505:32 53.39606:56 53.40149:9 53.40822:8 53.55635:8 53.83959:12 54.08284:9 54.75834:22 54.82947:5 54.95852:83 54.99371:19 54.99724:5 55.66891:9 55.71346:7 55.84581:33 56.72667:7 56.95699:47 57.71706:29 60.39138:9 61.71245:12 62.30078:14 62.99052:8 63.14552:5 63.97206:5 65.09908:50 65.10505:8 65.79461:32 65.79869:22 66.17115:80 66.17788:12 67.24903:7 68.32986:5 69.22787:7 70.90106:8 71.01378:…		1	1	1	0.0281354417504368	0.0412921186383022	0.0517370923306974
HILIC_neg_259_98242a5_245	HILIC_neg	HILIC_neg	1664	5.245	259.98242	Unknown	4								Unknown	[M-H]-		0.861	TRUE	null	null	null	null	null	999	FALSE	FALSE	FALSE		FALSE	FALSE	null	null	null	null	null	null	null	74.89	220525ST_1111A_Hilic_neg_078	259.98251:6548 260.98586:1073 261.98922:975	50.83761:18 51.48267:6 52.90436:11 54.70031:5 57.53683:8 65.20696:8 65.82676:11 67.91685:111 67.96686:41 67.97346:7 68.99546:121 69.00291:25 70.60909:286 70.62356:7 70.62979:5 70.6956:51 72.5836:108 73.16803:22 73.97667:60 74.70922:42 74.75116:6 74.88313:24 76.7965:9 80.32474:5 81.58697:59 82.0552:12 83.22333:176 84.57287:15 84.57651:16 84.83195:9 87.22301:6 88.62351:28 88.6904:70 88.69923:9 90.3…		1	1	1	0.0338472974031194	0.0240198782774345	0.0660180651859842
HILIC_neg_658_26514a5_286	HILIC_neg	HILIC_neg	4349	5.286	658.26514	Unknown	4								Unknown	[M-H]-		0.833	TRUE	null	null	null	null	null	999	FALSE	FALSE	FALSE		FALSE	FALSE	null	null	null	null	null	null	null	41.25	220525ST_1111A_Hilic_neg_077	658.26459:7810 659.26794:2206 660.2713:2197	50.68205:14 50.69904:17 52.31149:8 52.54761:33 52.55255:22 53.6244:10 53.80564:9 53.84512:25 56.27223:16 57.36397:20 58.0375:9 59.89775:82 59.90391:16 59.98637:12 60.13388:7 60.28486:33 60.29018:7 60.59271:28 61.35128:26 61.86824:18 62.39283:11 63.44902:52 63.45396:9 65.04023:7 65.04841:5 66.47105:27 66.47708:12 67.28263:6 70.31872:35 73.89247:6 74.39141:31 74.63963:361 74.69135:8 74.69964:9 75.9…		1	1	1	0.0711827541720742	0.0554152265455869	0.223464372124733
HILIC_neg_1330_51208a6_181	HILIC_neg	HILIC_neg	5406	6.181	1330.51208	Unknown	4								Unknown	[M-2H]2-		0.931	TRUE	null	null	null	null	null	999	FALSE	FALSE	FALSE		FALSE	FALSE	null	null	null	null	null	null	null	249.14	220525ST_1111A_Hilic_neg_077	1330.51184:23058 1331.51519:16357 1332.51855:5407	52.27793:22 52.30507:18 53.26394:5 53.53136:16 55.48906:7 59.97627:8 61.56528:6 63.04234:5 65.0872:16 65.90857:33 69.53393:41 69.55343:5 70.13307:10 73.65612:26 73.66176:16 78.21329:21 78.79121:14 80.49675:8 81.43596:12 88.61115:5 90.34644:8 91.33497:55 91.82619:8 91.88449:10 97.11337:7 97.80758:42 98.85895:25 99.71383:15 100.77848:54 100.78541:12 101.21781:21 103.98965:5 109.83094:22 113.40889:2…		1	1	1	0.0293908905662794	0.0160037185164184	0.158060264470724
HILIC_neg_548_76562a3_134	HILIC_neg	HILIC_neg	3812	3.134	548.76562	Unknown	4								Unknown	[M-H]-	similar chromatogram in higher mz_4847	0.931	TRUE	null	null	null	null	null	999	FALSE	FALSE	FALSE		FALSE	FALSE	null	null	null	null	null	null	null	54.51	220525ST_1111A_Hilic_neg_077	548.76624:7531 549.76959:853 550.77295:3865	51.29255:12 51.29542:6 55.10769:15 55.91307:12 57.6637:26 57.91059:8 58.58217:14 58.96323:16 59.1676:18 59.32991:21 60.38387:12 61.5166:33 61.52221:7 61.91899:70 62.06805:22 63.03289:14 63.94259:24 63.9474:18 64.33872:8 64.5493:52 64.85623:31 66.35981:11 68.4074:8 68.56168:23 70.24121:32 70.2488:9 71.15418:25 73.74435:152 74.58552:45 74.5928:5 74.70031:33 75.04691:24 75.16158:16 75.1646:20 77.996…		1	1	1	0.0204506089095803	0.0276519087837797	0.13248526354566
HILIC_neg_248_96066a1_94	HILIC_neg	HILIC_neg	1556	1.94	248.96066	Unknown	4								w/o MS2:Trifluoroacetic acid	[M-H]-		0.056	TRUE	null	248.960399999999		DTQVDTLACAAQTR-UHFFFAOYSA-N	[OH]C(=[O])C([F])([F])[F]	530	TRUE	TRUE	FALSE		FALSE	FALSE	null	null	100	null	null	null	null	3.21	220525ST_1111A_Hilic_neg_007	248.9604:61800 249.96375:2945 250.96711:366	51.41446:5 57.01395:27 57.01899:5 59.8741:38 60.98588:225 60.99267:22 61.00172:14 61.0377:16 61.15852:9 68.37827:7 68.98028:137 68.98783:34 68.99547:2413 68.99958:103 69.00887:9 69.01323:22 69.0259:6 69.029:16 69.03408:5 69.03765:5 69.04284:7 69.04511:8 69.16842:26 69.92821:8 71.32182:22 71.93703:9 83.12992:33 87.87487:53 89.35607:10 91.14415:25 91.25049:7 93.35726:14 94.12303:12 94.35669:16 95.5…		1	1	1	0.0258246031389194	0.0245287904433444	0.211106887131404
HILIC_neg_658_1817a7_022	HILIC_neg	HILIC_neg	4347	7.022	658.1817	Unknown	4								Unknown	[M-H]-		0.528	TRUE	null	null	null	null	null	999	FALSE	FALSE	FALSE		FALSE	FALSE	null	null	null	null	null	null	null	59.2	220525ST_1111A_Hilic_neg_077	658.18085:7270 659.1842:2529 660.18756:1521	50.58959:8 50.83283:16 51.69609:16 52.23851:36 52.24462:5 52.44184:24 53.04144:16 53.90629:11 54.74755:5 55.7978:10 56.6131:5 56.75756:9 56.77828:43 56.9339:25 58.10353:9 60.0369:46 60.04261:11 60.38406:9 61.12431:16 61.23228:8 61.38188:32 61.71063:8 61.79399:35 62.29418:26 62.59862:8 63.2397:104 63.25478:8 63.49339:20 63.49959:9 64.10174:9 65.60418:9 65.6359:8 66.69026:5 66.97355:18 67.04768:15 …		1	1	1	0.0676767659988419	0.0785439502742405	0.0696049317291191
HILIC_neg_564_82953a7_847	HILIC_neg	HILIC_neg	3886	7.847	564.82953	Unknown	4								Unknown	[M-H]-		0.986	TRUE	null	null	null	null	null	999	FALSE	FALSE	FALSE		FALSE	FALSE	null	null	null	null	null	null	null	44.84	220525ST_1111A_Hilic_neg_006	564.82959:3631 565.83294:0 566.8363:422	52.04416:96 52.90758:5 53.54861:19 53.61559:8 54.02828:7 54.36828:5 54.54766:46 54.57204:9 55.21334:21 56.44232:26 56.71944:9 57.25122:5 60.31305:7 60.63384:11 61.27476:24 61.27847:6 62.13458:14 62.73513:7 63.38635:12 63.676:8 65.68685:21 66.52179:27 67.48032:5 68.36459:5 69.11663:41 69.1226:7 70.99849:102 71.75695:16 73.80229:59 73.84835:7 74.35747:14 77.45816:9 78.20346:43 79.62557:21 80.52691:…		1	1	1	0.0270497057400902	0.0240131732227661	0.057709351483369
HILIC_neg_496_12814a6_269	HILIC_neg	HILIC_neg	3542	6.269	496.12814	Unknown	4								Unknown	[M-H2O-H]-	similar chromatogram in higher mz_3857; adduct linked to 3625_[M-H]-	0.861	TRUE	null	null	null	null	null	999	FALSE	FALSE	FALSE		FALSE	FALSE	null	null	null	null	null	null	null	42.23	220525ST_1111A_Hilic_neg_078	496.12845:9355 497.1318:2651 498.13516:1004	51.04361:21 51.89241:9 52.17962:6 52.31025:5 53.26365:12 53.33999:16 53.34381:5 53.35101:5 55.69132:8 56.20743:7 56.21355:5 56.39362:6 57.15221:19 57.31893:9 57.321:9 57.60598:21 58.89321:12 59.62421:18 59.93293:7 60.47447:7 61.29919:6 62.55437:14 62.9701:36 63.44263:24 63.60784:8 64.60785:24 64.67086:8 65.38127:9 65.40065:14 65.52426:16 66.99154:11 67.00379:19 67.31778:26 68.99578:646 69.01403:1…		1	1	1	0.0402198990587824	0.0377076152788823	0.0906896251283277
HILIC_neg_304_90897a7_313	HILIC_neg	HILIC_neg	2111	7.313	304.90897	Unknown	4								Unknown	[M-H]-		0.792	TRUE	null	null	null	null	null	999	FALSE	FALSE	FALSE		FALSE	FALSE	null	null	null	null	null	null	null	21.59	220525ST_1111A_Hilic_neg_005	304.90912:11892 305.91247:2618 306.91583:3319	51.16803:15 52.21289:20 53.18241:46 53.18505:42 53.73719:7 54.69998:14 54.90026:24 55.04059:11 55.72316:22 55.85131:9 55.90636:24 55.91142:8 56.23803:19 59.36346:12 60.19505:102 60.20208:9 60.69962:8 61.37424:11 61.66922:12 61.67277:28 61.69596:11 62.26709:16 62.27368:9 63.33111:21 63.50727:12 63.51121:12 63.58616:188 64.675:12 65.54568:43 65.57532:25 65.81626:7 67.24877:43 67.3322:24 70.66306:46…		1	1	1	0.0560424966600267	0.0460021407417153	0.158101414623252
HILIC_neg_423_01782a0_606	HILIC_neg	HILIC_neg	3120	0.606	423.01782	Unknown	4								Unknown	[M-H]-		0.917	TRUE	null	null	null	null	null	999	FALSE	FALSE	FALSE		FALSE	FALSE	null	null	null	null	null	null	null	254.71	220525ST_1111A_Hilic_neg_077	423.01746:36519 424.02081:5934 425.02417:3679	50.30135:33 51.92389:6 52.30973:11 53.10642:5 54.42846:35 54.4332:18 57.7583:5 59.70556:20 60.01381:22 62.15894:5 66.58832:9 67.9393:12 68.78265:7 70.82351:7 72.78116:19 75.91954:9 77.01018:16 79.34122:24 79.58678:25 79.59339:20 80.43369:5 83.57207:18 84.19268:100 84.21632:7 85.35421:9 87.4305:6 87.4954:8 88.04521:11 89.06234:8 89.81616:5 94.01728:15 94.87306:8 94.87689:8 100.55064:5 104.42104:14…		1	1	1	0.0527993071771706	0.0239820775075405	0.169929007788707
HILIC_neg_874_09534a5_325	HILIC_neg	HILIC_neg	4978	5.325	874.09534	Unknown	4								Unknown	[M-H]-		0.75	TRUE	null	null	null	null	null	999	FALSE	FALSE	FALSE		FALSE	FALSE	null	null	null	null	null	null	null	34.35	220525ST_1111A_Hilic_neg_079	874.09473:3907 875.09808:1493 876.10144:2223	50.17631:16 50.39993:5 50.61296:8 53.82261:7 54.17561:11 54.60866:11 55.26658:9 55.31066:28 55.58202:30 55.74177:9 56.42541:37 57.78802:8 57.79156:8 58.53831:18 58.54309:9 58.93621:36 59.34133:15 60.03465:9 60.8582:20 61.35734:31 61.36197:19 61.89484:12 62.47029:38 62.67897:26 63.6488:6 63.65304:9 64.62304:12 65.15611:62 65.16184:21 66.94996:19 67.26641:26 67.53598:32 67.90446:41 70.26781:6 70.57…		1	1	1	0.0454603055793853	0.0393826896883442	0.0915010129068336
HILIC_neg_604_14709a3_987	HILIC_neg	HILIC_neg	4096	3.987	604.14709	Unknown	4								Unknown	[M-H]-	ion correlated with 4653; ion correlated with 2746; ion correlated with 3281; ion correlated with 3527; ion correlated with 3624; ion correlated with 3729; ion correlated with 4404; ion correlated with 3413; ion correlated with 4784; adduct linked to 4309_[M+FA-H]-	0.069	TRUE	null	null	null	null	null	999	FALSE	FALSE	FALSE		FALSE	FALSE	null	null	null	null	null	null	null	40.63	220525ST_1111A_Hilic_neg_006	604.14728:5634 605.15063:2758 606.15399:304	50.77004:49 51.64618:14 52.29119:24 52.81769:11 53.30534:5 54.15189:5 54.60539:16 54.65578:18 54.98458:9 56.46316:28 57.22505:11 57.46929:6 57.82863:15 57.83324:12 57.90775:12 58.27556:18 58.41903:33 59.18459:7 59.2231:65 59.96554:251 59.97143:44 60.35306:79 61.59267:5 61.66338:15 61.865:27 62.05927:15 62.68902:12 63.01159:9 63.46033:8 63.94079:39 63.94527:27 65.41519:7 67.89996:15 68.14503:14 68…	Low_qc_detection	0.541666666666667	0.458333333333333	0.571428571428571	0.147044845718503	0.113447594851762	0.189103911685264
HILIC_neg_624_06549a5_324	HILIC_neg	HILIC_neg	4179	5.324	624.06549	Unknown	4								Unknown	[M-H]-		0.694	TRUE	null	null	null	null	null	999	FALSE	FALSE	FALSE		FALSE	FALSE	null	null	null	null	null	null	null	24.7	220525ST_1111A_Hilic_neg_085	624.06506:3109 625.06841:858 626.07177:1023	50.15507:6 50.402:7 51.2161:10 51.82512:14 51.82864:5 51.92119:18 53.15684:43 53.16304:24 53.3687:29 53.47045:41 53.88003:5 55.05237:31 55.5312:9 57.03427:7 57.09796:15 57.32014:8 58.19875:50 58.20346:9 58.90058:45 59.32226:8 59.49466:45 59.49993:14 60.41207:18 60.6028:8 60.71505:5 61.39438:6 61.5474:17 62.32814:19 63.672:8 63.77939:49 63.78326:21 64.5273:49 65.21539:9 66.93282:78 67.71966:39 67.…		1	1	1	0.0191828748765099	0.0224149553260909	0.0507069324675905
HILIC_neg_271_02957a1_992	HILIC_neg	HILIC_neg	1758	1.992	271.02957	Unknown	4								Sulfamethizole	[M+H]+	adduct linked to 1285_[M-H]-	0.931	TRUE	null	271.03179999999901		CDXHOBQTVYVWHA-UHFFFAOYNA-N	CC1=[N][N]=C([S]1)[N]=[S]([OH])(=[O])C1=CC=C([NH2])C=C1	430	TRUE	TRUE	TRUE		FALSE	FALSE	null	null	82.6	null	84.9	60.8	75	54.3	220525ST_1111A_Hilic_neg_085	271.02951:9084 272.03286:531 273.03622:194	50.91141:24 50.91442:19 51.66614:9 51.69484:22 51.69765:22 51.77804:7 51.78264:9 53.24083:9 54.30511:32 54.30889:12 54.41915:5 54.86895:16 55.49087:24 56.13428:7 56.46055:14 56.467:8 57.71648:35 57.72305:8 59.01718:49 59.02076:28 59.24708:5 59.70859:15 59.94136:14 60.18921:5 61.51003:7 62.08844:7 62.10443:5 62.10964:8 62.39264:15 64.61647:16 65.44192:8 65.52484:55 65.86717:5 65.87465:22 65.89438:…		1	1	1	0.0281099187272588	0.0177400088663313	0.102123328613101
HILIC_neg_816_30713a6_182	HILIC_neg	HILIC_neg	4870	6.182	816.30713	Unknown	4								Unknown	[M-H]-		0.931	TRUE	null	null	null	null	null	999	FALSE	FALSE	FALSE		FALSE	FALSE	null	null	null	null	null	null	null	399.7	220525ST_1111A_Hilic_neg_077	816.30652:41752 817.30987:14579 818.31323:4268	50.08884:9 50.09393:8 50.884:18 51.59071:18 51.86422:87 51.87023:19 53.9644:20 55.50941:6 57.14868:9 62.75547:25 63.5461:7 63.89511:7 64.87576:5 66.41376:80 66.65228:33 66.84201:30 66.8544:5 67.13158:18 68.6535:12 68.88367:18 68.88856:21 70.68994:19 75.371:88 75.37902:14 75.38919:11 77.89356:6 78.96009:150 79.00509:14 80.211:11 85.80803:236 87.46773:38 88.95913:38 88.96639:12 93.39897:5 96.71205:…		1	1	1	0.00792802903303849	0.00495013848803464	0.042993357108937
HILIC_neg_294_68802a1_46	HILIC_neg	HILIC_neg	2000	1.46	294.68802	Unknown	4								Unknown	[2M-H]-	ion correlated with 2024; adduct linked to 827_[M+Cl]-	0.931	TRUE	null	null	null	null	null	999	FALSE	FALSE	FALSE		FALSE	FALSE	null	null	null	null	null	null	null	251.12	220525ST_1111A_Hilic_neg_077	294.68808:10184 295.69143:159 296.69479:12876	50.38417:11 50.39747:8 52.06967:12 52.52771:14 56.40334:14 57.87914:22 57.88297:14 57.89087:47 60.05953:23 61.22448:9 63.73591:14 66.74782:20 67.41885:87 68.99144:19 69.73526:46 69.73983:15 69.92377:35 71.20704:8 72.38334:5 73.53849:8 74.03598:16 74.75776:5 74.79062:15 77.42926:11 78.45289:18 78.52149:16 80.91755:88 81.33758:21 83.08181:17 83.64459:104 83.65174:28 86.81149:100 87.99743:162 88.003…		1	1	1	0.0132578806627065	0.012050097374508	0.0546909354952928
HILIC_neg_272_9437a1_435	HILIC_neg	HILIC_neg	1767	1.435	272.9437	Unknown	4								Unknown	[M-H]-	ion correlated with 1752; similar chromatogram in higher mz_3752	0.708	TRUE	null	null	null	null	null	999	FALSE	FALSE	FALSE		FALSE	FALSE	null	null	null	null	null	null	null	15.92	220525ST_1111A_Hilic_neg_083	272.94403:3759 273.94738:733 274.95074:0	50.57323:25 50.77892:91 50.78534:5 50.79082:7 51.04583:9 51.56013:15 51.58605:40 51.61241:21 53.10812:8 53.15175:22 53.16597:5 53.58319:25 53.84115:7 53.84552:5 54.35659:31 54.90902:11 54.96579:14 55.00306:16 55.00676:11 55.33388:12 55.6506:18 55.79448:12 57.42904:8 57.56137:9 57.89661:11 58.00768:11 58.01072:7 58.35861:18 58.42288:12 59.20512:12 59.88316:8 60.83186:32 60.83906:6 60.95895:9 61.54…		1	1	1	0.0250417143487237	0.0352530683594672	0.0317872205758542
HILIC_neg_296_68616a1_461	HILIC_neg	HILIC_neg	2024	1.461	296.68616	Unknown	4								Unknown	[M+Cl]-	ion correlated with 2000; adduct linked to 2130_[M+FA-H]-	0.931	TRUE	null	null	null	null	null	999	FALSE	FALSE	FALSE		FALSE	FALSE	null	null	null	null	null	null	null	227.59	220525ST_1111A_Hilic_neg_078	296.68604:9611 297.68939:614 298.69275:2692	50.7205:60 50.72532:14 50.85041:12 50.98241:16 51.07817:14 53.96873:8 54.89448:16 55.78024:49 55.78686:15 56.82185:28 58.21939:8 58.98256:7 59.21531:16 59.84523:108 60.87625:53 60.90257:35 60.90835:5 61.00931:26 61.69593:14 61.72898:7 63.8723:5 65.9498:7 66.27177:9 67.03164:26 67.6945:16 68.99659:294 69.00339:29 69.07082:20 69.20563:89 69.51762:67 70.26611:16 70.48375:29 71.47911:47 75.51633:8 78…		1	1	1	0.0130669762961764	0.0164611708849338	0.0559919063652322
HILIC_neg_648_24677a7_898	HILIC_neg	HILIC_neg	4304	7.898	648.24677	Unknown	4								Unknown	[M-H]-	ion correlated with 4537	0.056	TRUE	null	null	null	null	null	999	FALSE	FALSE	FALSE		FALSE	FALSE	null	null	null	null	null	null	null	7.04	220525ST_1111A_Hilic_neg_083	648.24658:13433 649.24993:4079 650.25329:868	50.1675:149 50.24768:28 50.25454:8 50.97927:21 50.99678:5 51.05891:52 51.4522:16 51.45804:6 52.54798:46 52.67075:38 53.03736:15 53.547:7 53.63574:8 54.09683:79 54.1013:9 55.04841:14 55.12229:15 55.63156:14 55.63568:11 55.88612:18 55.89742:14 57.2145:7 62.13312:11 63.93233:49 64.4691:36 64.47428:5 65.47666:15 68.66252:7 68.97007:17 68.975:7 68.99557:474 69.00438:16 69.00883:5 69.01377:18 69.03714:…	Low_quality	1	1	1	0.373081284291652	0.435478236877475	0.63348336961166
HILIC_neg_59_01439a6_353	HILIC_neg	HILIC_neg	15	6.353	59.01439	Unknown	4								Unknown	[M-H]-	ion correlated with 181; found in higher mz's MsMs_2463; similar chromatogram in higher mz_4436	0.931	TRUE	null	null	null	null	null	999	FALSE	FALSE	FALSE		FALSE	FALSE	null	null	null	null	null	null	null	37.66	220525ST_1111A_Hilic_neg_077	59.01426:15254 60.01761:367 61.02097:165	50.52465:7 50.74044:15 50.75657:11 50.94354:28 51.51418:65 53.43736:11 53.82506:7 55.16572:7 55.74512:25 56.3495:5 56.97654:6 56.98272:5 59.01107:15		1	1	1	0.285718203898744	0.0922640224635649	0.807786652191983
HILIC_neg_537_01569a6_787	HILIC_neg	HILIC_neg	3731	6.787	537.01569	Unknown	4								Unknown	[M-H]-		0.847	TRUE	null	null	null	null	null	999	FALSE	FALSE	FALSE		FALSE	FALSE	null	null	null	null	null	null	null	71.19	220525ST_1111A_Hilic_neg_077	537.01544:8673 538.01879:1227 539.02215:1439	51.00945:14 52.37223:14 52.7275:25 54.1083:18 54.11113:29 54.11742:14 54.85565:7 55.60179:48 56.18967:35 56.64505:67 57.80446:19 57.8187:7 58.85264:21 59.72125:6 60.33712:39 60.34367:6 62.54971:60 62.55468:9 64.42565:46 64.59091:9 69.01414:34 71.49116:7 71.49649:18 71.93088:44 72.10581:140 73.41997:5 73.93821:32 73.94338:7 76.73676:7 77.21536:22 79.0019:132 79.02185:9 81.43967:8 84.307:35 86.8486…		1	1	1	0.0265970769322064	0.0300381458355404	0.02624282577331
HILIC_neg_114_98897a7_309	HILIC_neg	HILIC_neg	304	7.309	114.98897	Unknown	4								Unknown	[M-H]-	similar chromatogram in higher mz_586; adduct linked to 611_[M+FA-H]-; similar chromatogram in higher mz_1956; similar chromatogram in higher mz_2836; similar chromatogram in higher mz_3574; similar chromatogram in higher mz_4243; similar chromatogram in higher mz_313	1	TRUE	null	null	null	null	null	999	FALSE	FALSE	FALSE		FALSE	FALSE	null	null	null	null	null	null	null	32.22	220525ST_1111A_Hilic_neg_005	114.98845:6314 115.9918:455 116.99516:1567	50.3298:9 51.53983:6 51.66187:73 51.94984:9 52.17319:19 52.6854:14 52.89067:10 53.56968:11 54.42322:8 55.24136:14 56.14821:49 56.15521:8 56.89085:53 56.89787:7 56.93873:5 57.05982:33 57.57183:14 57.64666:16 58.46425:67 59.74018:5 60.26233:12 60.42432:6 60.93171:21 61.07985:9 61.95595:8 61.97864:10 62.63283:11 63.1209:10 63.1256:7 63.22613:8 63.50799:7 63.56428:24 64.02445:24 65.18642:34 66.28919:…		1	1	1	0.0291211860560561	0.0103557593367549	0.352301016633083
HILIC_neg_425_09149a5_621	HILIC_neg	HILIC_neg	3132	5.621	425.09149	Unknown	4								Unknown	[M-H]-		0.931	TRUE	null	null	null	null	null	999	FALSE	FALSE	FALSE		FALSE	FALSE	null	null	null	null	null	null	null	189.51	220525ST_1111A_Hilic_neg_078	425.09113:26599 426.09448:7441 427.09784:2443	51.08557:45 53.26158:11 53.8248:101 53.83615:7 56.26568:7 59.36024:9 62.44947:11 67.26885:11 68.99592:939 69.00282:58 69.01586:23 71.32398:18 74.56369:11 75.9678:8 77.49191:18 79.36638:15 83.21109:18 94.5362:15 95.17172:31 97.08413:22 97.08894:9 100.50303:11 108.77741:9 110.01459:18 110.03249:55 112.96384:8 112.98644:5310 112.99479:272 113.00529:22 113.01122:100 113.02977:17 113.03479:13 113.0399…		1	1	1	0.0265230128737935	0.0377226633239711	0.107356038225669
HILIC_neg_589_20178a7_398	HILIC_neg	HILIC_neg	4017	7.398	589.20178	Unknown	4								w/o MS2:Antrafenine	[M-H]-		0.819	TRUE	null	589.20330999999896		NWGGKKGAFZIVBJ-UHFFFAOYSA-N	FC(F)(F)C1=CC(=CC=C1)N1CCN(CCOC(=O)C2=CC=CC=C2NC2=C3C=CC(=CC3=NC=C2)C(F)(F)F)CC1	530	TRUE	TRUE	FALSE		FALSE	FALSE	null	null	99.6	null	null	null	null	11.15	220525ST_1111A_Hilic_neg_005	589.20221:8220 590.20556:2968 591.20892:472	50.78688:8 51.96639:11 52.11267:33 52.17377:7 52.59229:43 54.41078:35 54.53076:9 57.06965:12 58.26216:9 58.62327:91 58.88023:8 58.95522:9 59.19972:148 59.23605:11 59.81238:16 59.81696:8 59.90634:97 60.24037:8 60.34577:11 60.62343:40 61.19425:36 61.9619:14 62.74098:28 62.96012:9 62.98028:22 63.17328:31 64.60438:22 64.69016:6 65.45538:12 65.45894:53 65.53562:6 66.24181:6 66.90004:14 67.19998:84 67.…		1	1	1	0.0177510977504284	0.0177381113708677	0.0594123086634847
HILIC_neg_292_6908a1_461	HILIC_neg	HILIC_neg	1963	1.461	292.6908	Unknown	4								Unknown	[M+Cl]-	adduct linked to 2091_[M+FA-H]-	0.875	TRUE	null	null	null	null	null	999	FALSE	FALSE	FALSE		FALSE	FALSE	null	null	null	null	null	null	null	98.39	220525ST_1111A_Hilic_neg_085	292.69012:3184 293.69347:335 294.69683:14100	50.65528:41 50.67164:19 50.82997:33 50.87965:33 51.21367:67 51.53595:5 51.70413:45 52.05697:15 53.51332:5 55.21075:33 55.32609:12 56.82339:15 57.46034:19 57.56541:9 58.40002:8 59.34574:7 59.65777:26 60.31447:9 60.31885:6 60.79924:22 60.86943:55 60.87518:14 61.6056:72 61.61189:8 61.98851:137 61.99316:25 62.86954:10 63.71821:5 63.76393:11 64.43679:5 64.45951:8 66.89668:8 67.14641:12 67.1549:26 67.6…		1	1	1	0.0157875672720203	0.0139231891003459	0.061901240659568
HILIC_neg_110_97583a0_904	HILIC_neg	HILIC_neg	251	0.904	110.97583	Unknown	4								Unknown	[M-H]-	adduct linked to 1274_[2M-H]-; similar chromatogram in higher mz_1486; similar chromatogram in higher mz_2749; similar chromatogram in higher mz_3615; similar chromatogram in higher mz_1138; similar chromatogram in higher mz_1455; similar chromatogram in higher mz_1882; similar chromatogram in higher mz_2744	0.792	TRUE	null	null	null	null	null	999	FALSE	FALSE	FALSE		FALSE	FALSE	null	null	null	null	null	null	null	31.89	220525ST_1111A_Hilic_neg_077	110.97594:5389 111.97929:0 112.98265:346497	51.21381:7 52.54279:10 53.21095:8 53.37508:8 53.38005:9 54.23666:62 54.24051:19 55.13446:11 55.56724:40 56.30151:49 56.30629:22 56.60897:72 56.614:7 57.3858:5 57.99781:49 58.19769:6 59.13176:35 59.13769:5 60.88989:18 63.12988:118 63.13618:19 64.18764:125 64.23849:7 64.24287:5 65.07325:19 66.10651:8 67.34664:36 68.11336:18 68.43166:164 68.43803:25 68.45043:14 68.45993:18 70.03302:29 70.44414:7 70.…		1	1	1	0.0536316884727323	0.0496415952823465	0.0236983050530863
HILIC_neg_583_11841a7_363	HILIC_neg	HILIC_neg	3971	7.363	583.11841	Unknown	4								Unknown	[M-H]-		0.847	TRUE	null	null	null	null	null	999	FALSE	FALSE	FALSE		FALSE	FALSE	null	null	null	null	null	null	null	67.2	220525ST_1111A_Hilic_neg_077	583.11816:7133 584.12151:4246 585.12487:2277	52.62746:14 54.53132:120 54.53651:18 58.11629:8 59.09387:27 59.29345:17 59.87174:18 59.90118:32 59.90544:11 61.53584:21 64.5789:80 66.18357:7 68.91211:9 69.908:33 69.99288:35 70.331:8 71.10421:8 73.95371:8 77.79127:9 79.86964:6 80.86951:25 82.51455:8 82.52062:11 82.93349:8 85.51617:9 85.83625:8 85.84004:8 86.73957:5 87.80095:39 87.83902:43 87.84507:8 88.37049:22 88.37636:14 95.04452:12 95.17664:1…		1	1	1	0.179276845628045	0.053376602941504	0.17890099296449
HILIC_neg_79_95746a5_317	HILIC_neg	HILIC_neg	93	5.317	79.95746	Unknown	4								Unknown	[M-H]-	found in higher mz's MsMs_1570; similar chromatogram in higher mz_1421; similar chromatogram in higher mz_3578; similar chromatogram in higher mz_4757; similar chromatogram in higher mz_4983; similar chromatogram in higher mz_5018; similar chromatogram in higher mz_3495; similar chromatogram in higher mz_3833; similar chromatogram in higher mz_5095	0.875	TRUE	null	null	null	null	null	999	FALSE	FALSE	FALSE		FALSE	FALSE	null	null	null	null	null	null	null	46.17	220525ST_1111A_Hilic_neg_082	79.95745:3455 80.9608:0 81.96416:231	50.37951:9 51.10626:29 52.15173:21 52.29144:5 52.61351:16 52.82401:8 52.97531:21 53.15079:16 53.72915:26 53.73377:11 53.93816:18 53.9513:8 54.17967:7 54.41149:7 54.43076:7 54.84984:35 54.85372:26 54.91898:8 56.4405:9 56.44539:5 56.74197:15 56.83957:11 57.56829:41 57.5706:38 58.68665:9 58.69131:9 59.2325:12 59.47346:35 59.62602:18 59.93088:20 60.6416:33 60.64506:18 60.68784:44 60.81682:6 61.58131:…		1	1	1	0.143804682841731	0.0652136480994754	0.641737344357483
HILIC_neg_496_12827a5_971	HILIC_neg	HILIC_neg	3543	5.971	496.12827	Unknown	4								Unknown	[M-H]-		0.847	TRUE	null	null	null	null	null	999	FALSE	FALSE	FALSE		FALSE	FALSE	null	null	null	null	null	null	null	58.31	220525ST_1111A_Hilic_neg_079	496.12833:20148 497.13168:6229 498.13504:1560	50.59245:16 51.65303:48 52.05158:9 53.3704:21 53.54897:5 53.88689:36 54.40176:5 54.5069:15 54.78675:344 54.80125:11 54.82569:8 54.96245:8 55.7342:32 56.16137:21 56.384:67 56.39638:9 57.39671:9 57.49597:8 57.97542:15 60.10729:18 60.50304:24 60.50856:11 60.75242:185 60.75849:24 60.7707:7 61.34836:22 61.98165:5 62.5497:85 62.75842:16 64.2153:70 64.22156:9 64.25535:6 64.88781:74 65.04229:19 65.30153:…		1	1	1	0.030037998940693	0.042294184709611	0.0735263018679389
HILIC_neg_426_12631a6_35	HILIC_neg	HILIC_neg	3144	6.35	426.12631	Unknown	4								Unknown	[M-H]-		0.931	TRUE	null	null	null	null	null	999	FALSE	FALSE	FALSE		FALSE	FALSE	null	null	null	null	null	null	null	295.46	220525ST_1111A_Hilic_neg_077	426.12595:35603 427.1293:5303 428.13266:1557	50.38176:8 53.42611:11 54.14925:11 55.16399:63 55.35137:77 56.8084:32 57.22204:5 59.01464:133 62.64084:15 63.57095:6 64.66486:18 67.91079:6 68.48486:14 69.7509:56 70.84169:7 74.44077:24 75.37727:9 76.44228:15 77.6061:5 79.04238:18 80.24784:6 83.01453:309 83.27013:8 83.27721:28 84.00977:2540 84.01711:97 84.02727:39 84.02974:32 84.0321:12 84.05216:5 84.0592:7 84.0728:5 84.09356:5 84.13085:103 84.13…		1	1	1	0.00993639919514415	0.0157036359514225	0.0497680864783986
HILIC_neg_496_12836a5_803	HILIC_neg	HILIC_neg	3544	5.803	496.12836	Unknown	4								Unknown	[M-H]-	similar chromatogram in higher mz_3972	0.917	TRUE	null	null	null	null	null	999	FALSE	FALSE	FALSE		FALSE	FALSE	null	null	null	null	null	null	null	71.09	220525ST_1111A_Hilic_neg_077	496.1283:20644 497.13165:7482 498.13501:1496	51.05175:12 51.55821:32 54.47951:14 54.48185:16 57.59769:63 57.60303:5 57.85212:7 59.85269:46 62.84196:6 63.28072:193 63.28631:46 63.29821:9 63.61147:20 66.68289:9 66.68854:8 67.66723:12 68.36178:14 68.58094:5 68.99567:313 69.00312:18 69.01079:5 81.58671:42 82.71406:32 82.71832:26 83.55757:21 83.90324:11 90.46504:46 92.5607:8 95.78551:38 100.86668:14 102.34455:12 102.66195:22 102.69767:70 102.705…		1	1	1	0.0187959160418307	0.0187756337022543	0.043419116062253
HILIC_neg_1587_61365a6_181	HILIC_neg	HILIC_neg	5488	6.181	1587.61365	Unknown	4								Unknown	[M-2H]2-		0.931	TRUE	null	null	null	null	null	999	FALSE	FALSE	FALSE		FALSE	FALSE	null	null	null	null	null	null	null	152.68	220525ST_1111A_Hilic_neg_077	1587.61609:13983 1588.61944:10699 1589.6228:3114	52.82553:7 52.84025:7 53.94527:11 54.08513:11 54.1371:40 54.142:22 54.26448:28 54.51123:16 54.6564:12 56.22395:35 58.52355:21 62.5895:22 63.28401:9 64.07017:36 64.07433:14 64.84827:12 66.90671:76 66.91231:18 66.94224:5 67.3609:137 67.36797:39 67.7086:9 71.69718:21 71.7979:6 73.73683:226 73.75108:19 73.82069:16 73.82844:7 74.79954:8 78.08478:9 79.4832:24 79.48952:8 83.99738:11 85.54067:39 85.54556…		1	1	1	0.0188141285664342	0.0220676234218749	0.0957754788951096
HILIC_neg_83_01483a6_357	HILIC_neg	HILIC_neg	102	6.357	83.01483	Unknown	4								Unknown	[M-H2O-H]-	found in higher mz's MsMs_2463; adduct linked to 205_[M-H]-	0.931	TRUE	null	null	null	null	null	999	FALSE	FALSE	FALSE		FALSE	FALSE	null	null	null	null	null	null	null	50.89	220525ST_1111A_Hilic_neg_080	83.0144:7030 84.01775:3458 85.02111:1298	50.11131:5 50.70363:12 50.70743:14 51.22285:50 51.22777:8 52.2219:16 52.93471:5 53.4564:21 54.01111:195 54.05356:6 54.15233:9 54.25186:9 54.31588:8 54.63915:7 54.81334:14 55.01987:234 55.03719:8 55.48216:8 56.47477:29 56.98037:7 57.23717:9 57.52027:11 57.9331:8 58.25882:5 58.30091:6 58.39417:6 58.54986:9 58.90416:25 59.31146:14 59.46367:45 60.59598:6 60.92459:7 61.28923:5 61.72731:19 62.01163:75 …		1	1	1	0.267719480051185	0.108689208825624	0.696108086368772
HILIC_neg_896_07672a5_322	HILIC_neg	HILIC_neg	5018	5.322	896.07672	Unknown	4								Unknown	[M-H]-	ion correlated with 1585; ion correlated with 4677	0.861	TRUE	null	null	null	null	null	999	FALSE	FALSE	FALSE		FALSE	FALSE	null	null	null	null	null	null	null	34.61	220525ST_1111A_Hilic_neg_077	896.0802:3185 897.08355:1441 898.08691:2643	50.79733:52 50.87455:5 50.90037:33 51.39085:5 52.01342:32 52.13028:11 52.15842:19 52.46066:18 52.98077:12 53.15506:24 54.89123:63 54.89733:9 55.36207:8 55.86494:5 55.93323:6 56.31216:49 56.31808:5 56.43707:12 56.82247:16 57.42582:7 58.70201:32 59.05258:53 60.81386:16 60.86116:69 60.90049:7 61.02694:36 62.27189:8 62.85948:7 63.82968:21 64.2305:9 65.28303:16 67.31714:18 67.70666:32 68.11729:11 68.7…		1	1	1	0.0332652925080441	0.0446743667412867	0.0907353479398841
HILIC_neg_180_82674a1_461	HILIC_neg	HILIC_neg	790	1.461	180.82674	Unknown	4								Unknown	[M-H]-	ion correlated with 841	0.931	TRUE	null	null	null	null	null	999	FALSE	FALSE	FALSE		FALSE	FALSE	null	null	null	null	null	null	null	16.53	220525ST_1111A_Hilic_neg_079	180.82732:5858 181.83067:0 182.83403:17226	50.42328:7 50.77691:8 51.0845:12 51.08908:11 52.22893:7 52.75379:28 53.82458:48 54.19379:36 54.19787:8 55.16947:26 56.68768:95 56.70687:7 56.72116:46 56.7251:7 57.31527:33 57.56343:18 58.3983:5 59.26025:21 60.75913:8 61.84508:29 62.01224:9 62.56622:32 62.60728:21 64.6274:12 65.58329:20 66.2866:7 68.76924:15 68.99604:151 69.00243:32 69.0147:19 69.04196:12 69.73787:33 69.81012:8 71.07292:8 71.78058…		1	1	1	0.0271435980904409	0.0250691644860141	0.0646559757375605
HILIC_neg_158_97885a7_309	HILIC_neg	HILIC_neg	586	7.309	158.97885	Unknown	4								Unknown	[M-H]-		1	TRUE	null	null	null	null	null	999	FALSE	FALSE	FALSE		FALSE	FALSE	null	null	null	null	null	null	null	236.73	220525ST_1111A_Hilic_neg_005	158.97832:28371 159.98167:3553 160.98503:4721	50.1531:14 50.24367:32 51.82418:8 54.16672:108 54.18677:45 55.80901:15 56.33665:19 56.6158:40 57.82562:38 58.97453:153 58.98052:11 59.87487:98 59.88054:18 60.78572:181 61.05261:11 64.19714:26 64.60123:31 64.78849:18 64.80427:7 64.92968:5 66.19201:6 66.94378:10 68.22285:41 68.22658:24 68.38913:26 68.51576:52 69.6334:47 70.60517:113 70.6118:11 70.9987:1330 71.00491:197 71.01069:15 71.01377:8 71.017…		1	1	1	0.0105527428364532	0.00672146408312104	0.139342498027615
HILIC_neg_991_30206a7_411	HILIC_neg	HILIC_neg	5152	7.411	991.30206	Unknown	4								Unknown	[M-H]-		0.403	TRUE	null	null	null	null	null	999	FALSE	FALSE	FALSE		FALSE	FALSE	null	null	null	null	null	null	null	28.54	220525ST_1111A_Hilic_neg_086	991.30164:3830 992.30499:1662 993.30835:653	50.94317:38 52.08898:282 52.09507:65 52.14721:6 52.53671:9 52.63012:75 52.94312:41 53.47557:24 54.02563:67 54.72286:12 55.02693:26 55.35009:11 55.59722:14 56.2317:43 56.2379:8 56.40021:8 56.49661:36 57.08724:15 57.25546:12 58.50194:27 58.50884:6 59.12553:5 60.09348:6 61.86195:11 62.25385:83 62.25685:77 62.70148:5 63.34395:53 64.06599:17 64.0693:19 64.29551:46 64.46449:5 64.53875:66 64.57209:31 64…		0.916666666666667	0.875	1	0.0754936362814268	0.0555261458834215	0.0859550463064172
HILIC_neg_272_95938a7_31	HILIC_neg	HILIC_neg	1769	7.31	272.95938	Unknown	4								Unknown	[M+FA-H]-	adduct linked to 1684_[M+Cl]-; similar chromatogram in higher mz_4138; similar chromatogram in higher mz_4848	1	TRUE	null	null	null	null	null	999	FALSE	FALSE	FALSE		FALSE	FALSE	null	null	null	null	null	null	null	352.11	220525ST_1111A_Hilic_neg_005	272.95874:94862 273.96209:31430 274.96545:30658	51.33404:9 54.24867:5 60.5328:111 60.54038:13 61.02479:6 61.33234:46 61.33894:5 62.2553:39 65.59983:11 68.02568:31 68.03197:7 68.52192:9 69.72357:28 69.88716:30 69.8939:7 70.22043:8 70.99864:42 71.20456:50 73.30137:5 75.17779:15 76.46192:27 77.88648:24 78.11371:14 78.81285:8 82.96069:12 83.94018:11 86.00739:5 86.70979:31 86.71509:8 88.84465:15 88.91038:16 89.42825:9 89.46825:97 91.50684:21 91.578…		1	1	1	0.0203837526596545	0.0247292837628293	0.0707756420021677
HILIC_neg_1058_19397a6_451	HILIC_neg	HILIC_neg	5221	6.451	1058.19397	Unknown	4								Unknown	[M-H]-		0.875	TRUE	null	null	null	null	null	999	FALSE	FALSE	FALSE		FALSE	FALSE	null	null	null	null	null	null	null	73.83	220525ST_1111A_Hilic_neg_078	1058.19556:7029 1059.19891:7479 1060.20227:4462	50.98916:113 53.32325:43 65.60667:36 70.21165:5 70.86931:8 73.00679:78 73.28036:16 74.84394:35 74.93208:9 75.80053:7 77.97635:8 77.98067:8 78.98592:10 90.30962:8 91.22853:12 97.36604:5 106.68387:9 114.74723:11 115.26121:8 118.88218:9 119.56475:5 122.10119:12 123.74718:14 126.45852:17 126.5389:10 128.30759:5 129.7375:21 134.62657:23 136.8548:11 136.96783:30 138.58492:7 145.37302:8 146.66672:7 154.…		1	1	1	0.0329636394962581	0.0416231253574078	0.0878381826684946
HILIC_neg_87_97288a3_309	HILIC_neg	HILIC_neg	137	3.309	87.97288	Unknown	4								Unknown	[M-H]-	ion correlated with 3850; similar chromatogram in higher mz_4551; similar chromatogram in higher mz_5167; similar chromatogram in higher mz_3474; similar chromatogram in higher mz_3870	0.833	TRUE	null	null	null	null	null	999	FALSE	FALSE	FALSE		FALSE	FALSE	null	null	null	null	null	null	null	17.07	220525ST_1111A_Hilic_neg_081	87.97246:3089 88.97581:0 89.97917:2498	50.34749:66 51.63563:112 52.72148:76 52.9875:16 54.1665:9 54.27465:77 54.28163:12 54.41714:44 54.73887:7 54.82451:25 55.25034:17 55.4391:8 56.42921:9 58.04283:19 58.29245:52 58.4976:7 59.64676:27 60.0436:12 60.31009:37 60.95439:14 61.48919:16 61.94937:11 63.15479:9 63.15817:19 63.78907:49 63.97193:76 63.9781:14 64.04441:36 65.08757:69 66.79727:43 66.80677:16 66.81247:9 67.21507:15 67.42137:80 67.…		1	1	1	0.0422413608859671	0.0118719340484597	0.201524492907383
HILIC_neg_1234_77527a4_394	HILIC_neg	HILIC_neg	5345	4.394	1234.77527	Unknown	4								Unknown	[M-H]-		0.111	TRUE	null	null	null	null	null	999	FALSE	FALSE	FALSE		FALSE	FALSE	null	null	null	null	null	null	null	27.71	220525ST_1111A_Hilic_neg_087	1234.776:3492 1235.77935:689 1236.78271:261	50.14315:36 50.26068:8 50.27204:8 52.29107:5 52.42487:32 52.58171:22 52.58695:7 52.95501:6 53.12711:15 55.29689:5 56.63203:8 56.77097:90 57.22463:19 57.72582:11 58.02885:9 59.80565:16 60.73531:14 60.8645:53 61.43646:15 62.3889:11 65.55333:24 65.96408:7 66.47641:48 66.48412:14 66.80323:9 66.8464:8 67.72704:16 68.05546:38 68.29974:17 68.36676:7 68.82649:9 69.34951:8 69.94636:18 71.02284:19 71.17475…	Low_quality	1	1	1	0.497172423691027	0.443095501693491	0.719988176607876
HILIC_neg_112_98568a1_118	HILIC_neg	HILIC_neg	278	1.118	112.98568	Unknown	4								w/o MS2:Trifluoroacetic acid	[M-H]-		0.083	TRUE	null	112.98559	PFSA	DTQVDTLACAAQTR-UHFFFAOYSA-N	O=C(O)C(F)(F)F	530	TRUE	TRUE	FALSE		FALSE	FALSE	null	null	100	null	null	null	null	171.51	220525ST_1111A_Hilic_neg_007	112.98547:304225 113.98882:8006 114.99218:2301	52.05731:27 52.79126:21 61.15196:10 61.15958:8 61.51208:9 63.53492:5 65.16436:10 67.90956:8 68.59904:106 69.04787:12 69.19878:5 76.37066:12 81.09255:5 81.4772:5 82.75804:28 82.76328:16 83.94636:10 84.41799:41 84.42109:39 84.50334:5 87.71711:11 87.72204:12 88.87388:33 88.88064:5 93.87495:8 96.29622:5 98.69162:9 99.15644:9 100.09146:22 100.42074:9 106.20796:9		1	1	1	0.0441864021481829	0.0155751025465376	0.154924523482448
HILIC_neg_343_02057a6_793	HILIC_neg	HILIC_neg	2490	6.793	343.02057	Unknown	4								Unknown	[2M-H]-	adduct linked to 697_[M-H]-	0.903	TRUE	null	null	null	null	null	999	FALSE	FALSE	FALSE		FALSE	FALSE	null	null	null	null	null	null	null	296.17	220525ST_1111A_Hilic_neg_077	343.01996:49371 344.02331:3389 345.02667:2216	52.82506:25 56.17036:16 56.64379:5 57.13125:63 58.77682:19 61.18459:18 61.98589:108 61.99278:16 62.03785:9 64.52958:43 66.39056:9 67.60395:18 67.63322:12 70.0001:7 70.00515:9 72.91421:9 74.21019:32 74.2217:14 75.76507:19 76.7926:14 77.16231:19 78.75271:29 78.80566:8 78.95899:1144 78.9647:43 78.97904:20 78.99534:5 79.00494:5 79.01344:12 79.10868:8 82.75571:22 82.84736:30 82.8542:8 86.432:7 89.6074…		1	1	1	0.0445601182022506	0.0694661902656336	0.0274953121390135
HILIC_neg_274_95715a7_31	HILIC_neg	HILIC_neg	1787	7.31	274.95715	Unknown	4								Unknown	[M+FA-H]-	adduct linked to 1697_[M+Cl]-	0.431	TRUE	null	null	null	null	null	999	FALSE	FALSE	FALSE		FALSE	FALSE	null	null	null	null	null	null	null	100	220525ST_1111A_Hilic_neg_084	274.957:13835 275.96035:3761 276.96371:3736	50.23151:29 50.2364:7 52.37196:9 52.37501:11 53.62695:60 53.63271:5 54.00067:9 55.49226:12 56.25992:12 56.7083:21 56.71393:9 56.85633:7 56.95479:12 57.10596:35 58.12273:22 58.32996:50 59.20413:7 59.89715:16 61.43247:97 61.47294:9 63.61237:12 66.17607:9 66.69144:7 67.59332:9 67.82199:22 69.26462:38 69.26932:9 70.03738:18 70.99992:162 71.00642:41 71.05542:35 71.17235:12 71.1755:9 72.42793:69 72.447…		1	1	1	0.0181870568410981	0.0178894905507316	0.068290311528852
HILIC_neg_520_91016a4_288	HILIC_neg	HILIC_neg	3652	4.288	520.91016	Unknown	4								Unknown	[M-H]-	ion correlated with 3310; ion correlated with 2234	0.611	TRUE	null	null	null	null	null	999	FALSE	FALSE	FALSE		FALSE	FALSE	null	null	null	null	null	null	null	28.79	220525ST_1111A_Hilic_neg_078	520.91052:13832 521.91387:1587 522.91723:933	52.72206:14 53.98405:5 54.41307:12 56.89541:6 57.21116:12 57.21804:11 58.26054:6 58.35212:8 58.61915:12 58.90535:5 59.39669:21 60.04485:17 60.31812:16 60.46344:36 60.811:9 63.70542:15 67.77301:5 68.70193:19 69.92627:15 70.19835:86 70.20352:22 70.21732:7 70.53889:29 72.91311:14 72.92577:6 74.29358:21 75.59759:20 78.57663:21 78.58196:20 78.95846:117 78.9653:9 81.26258:7 83.53664:7 84.13203:23 84.19…		1	1	1	0.0472315122436469	0.0308241378214076	0.274164730379271
HILIC_neg_324_01028a2_448	HILIC_neg	HILIC_neg	2297	2.448	324.01028	Unknown	4								Unknown	[M-H]-		0.597	TRUE	null	null	null	null	null	999	FALSE	FALSE	FALSE		FALSE	FALSE	null	null	null	null	null	null	null	110.01	220525ST_1111A_Hilic_neg_079	324.0101:22572 325.01345:3004 326.01681:644	52.0451:36 54.07122:118 54.07739:16 54.97897:55 54.9837:12 56.60714:12 56.75948:21 59.91489:27 60.62494:24 63.4784:8 64.52798:5 65.40602:11 68.71687:21 68.99625:439 69.00365:12 69.01578:9 69.68121:21 69.74482:16 73.01249:87 73.30263:29 73.31791:6 74.16133:5 74.34104:5 74.34465:5 75.44524:5 77.67176:12 78.85771:8 81.76577:18 84.11683:22 85.66493:7 85.99864:46 86.00495:11 86.52835:18 87.71653:31 88…		1	1	1	0.0471426645831982	0.02580187064092	0.0994530429616873
HILIC_neg_543_01447a5_288	HILIC_neg	HILIC_neg	3770	5.288	543.01447	Unknown	4								Unknown	[2M-H]-	adduct linked to 1755_[M-H]-; adduct linked to 5248_[2M-H]-	0.917	TRUE	null	null	null	null	null	999	FALSE	FALSE	FALSE		FALSE	FALSE	null	null	null	null	null	null	null	39.09	220525ST_1111A_Hilic_neg_077	543.01477:4461 544.01812:773 545.02148:2080	50.01178:29 50.49335:25 50.98154:16 51.15356:12 52.80012:9 52.87333:16 53.02444:8 53.48775:31 54.55027:8 56.52638:16 58.3086:8 58.9012:32 58.90762:8 59.18449:10 59.3609:22 60.09926:15 60.22831:30 60.83472:12 62.45504:9 63.14485:16 64.26663:9 64.64314:15 64.8187:31 65.07421:12 65.49591:5 66.51094:31 66.90977:8 67.97767:33 67.98299:6 67.99067:9 68.06258:7 68.52339:10 68.9757:9 69.18756:7 69.25219:5…		1	1	1	0.0186252426717839	0.00527546485312703	0.09049604981381
HILIC_neg_771_24829a7_578	HILIC_neg	HILIC_neg	4741	7.578	771.24829	Unknown	4								w/o MS2:Ferricrocin [M-H2+Fe]	[M-H]-	ion correlated with 3801	0.431	TRUE	null	771.25		JXJRJDNSPWNZOK-UHFFFAOYSA-N		530	TRUE	TRUE	FALSE		FALSE	FALSE	null	null	98.8	null	null	null	null	6.43	220525ST_1111A_Hilic_neg_007	771.24762:5335 772.25097:2299 773.25433:935	51.40036:19 51.72021:15 51.9711:20 51.97381:42 51.97997:7 52.10669:12 55.23311:7 55.34217:32 55.51088:38 55.73335:10 55.85168:45 56.06549:12 56.83807:36 56.8449:9 58.56338:12 59.11161:20 59.11454:24 59.16408:24 59.75754:7 60.20662:28 60.29138:57 60.5229:19 60.71201:26 61.17374:8 61.55879:15 64.15273:31 65.85204:31 66.75596:7 67.29284:12 68.28527:9 68.37738:19 68.57099:10 68.99558:926 69.00261:55 …		1	1	1	0.0243172241940523	0.0144628960185551	0.0951199009995547
HILIC_pos_276_19156a6_739	HILIC_pos	HILIC_pos	2164	6.739	276.19156	Unknown	4								Unknown	[M+H]+	similar chromatogram in higher mz_18279; similar chromatogram in higher mz_17384; similar chromatogram in higher mz_17393; similar chromatogram in higher mz_22126; similar chromatogram in higher mz_15974; similar chromatogram in higher mz_11993; similar chromatogram in higher mz_11996; similar chromatogram in higher mz_22125; similar chromatogram in higher mz_17511; similar chromatogram in higher…	0.971	TRUE	null	null	null	null	null	999	FALSE	FALSE	FALSE		FALSE	FALSE	null	null	null	null	null	null	null	46.09	220524ST_1111A_Hilic_pos_074	276.19153:11814 277.19488:4195 278.19824:589	50.10455:8 58.06451:221 58.07102:48 58.10911:10 72.31071:16 76.44573:7 82.57618:10 94.77397:10 102.09203:522 102.09964:198 102.10934:8 102.11644:17 102.12565:10 102.14394:7 102.14998:5 102.42244:16 104.67774:6 113.68152:13 114.95378:15 115.01469:5 118.32246:11 122.99958:8 126.60918:22 130.31789:8 132.41405:23 144.50142:15 146.7392:14 147.24529:52 148.76724:19 160.44392:34 162.05402:8 163.18372:6 …		1	1	1	0.0344698578032027	0.0349210232268217	0.0828050850292329
HILIC_pos_745_2514a7_493	HILIC_pos	HILIC_pos	6177	7.493	745.2514	Unknown	4								Unknown	[M+H]+		0.899	TRUE	null	null	null	null	null	999	FALSE	FALSE	FALSE		FALSE	FALSE	null	null	null	null	null	null	null	24.83	220524ST_1111A_Hilic_pos_081	745.25201:3328 746.25536:1349 747.25872:705	51.08146:5 51.94313:6 53.30457:6 53.32013:25 53.70049:6 54.54109:15 55.28532:10 57.25916:30 57.68894:5 58.46459:20 59.78255:8 64.10088:7 64.68811:11 64.70614:15 69.97585:13 70.73156:24 72.92104:16 72.9804:11 77.13882:8 83.62347:6 86.69668:10 86.98244:13 87.05549:7 87.12181:6 88.01144:12 88.59929:10 88.64477:6 91.68081:7 94.3069:63 95.4452:5 97.30413:5 99.5003:25 103.74106:5 104.76438:7 105.06832:…		1	1	1	0.0536687030060806	0.0433725440760037	0.225408449170028
HILIC_pos_907_30298a7_495	HILIC_pos	HILIC_pos	7240	7.495	907.30298	Unknown	4								Unknown	[2M+H]+	adduct linked to 3746_[M+H]+	0.942	TRUE	null	null	null	null	null	999	FALSE	FALSE	FALSE		FALSE	FALSE	null	null	null	null	null	null	null	28.94	220524ST_1111A_Hilic_pos_074	907.30188:5034 908.30523:2008 909.30859:0	52.39033:6 55.78884:5 60.04571:8 65.02588:16 65.2447:25 69.18049:16 76.76511:10 76.8963:27 80.04252:15 81.41188:6 83.18792:21 84.34556:7 85.23058:13 85.60631:6 85.84385:25 88.81678:11 95.39494:24 97.40217:16 98.11738:8 103.59965:5 105.07138:6 107.71251:18 108.33792:6 109.29053:6 110.5357:10 115.90434:13 121.58852:5 130.5269:17 137.04704:19 144.5025:10 145.56673:8 153.7843:19 153.81654:10 154.6708…		1	1	1	0.0649811393146998	0.045319227940757	0.270397156103738
HILIC_pos_84_95957a7_833	HILIC_pos	HILIC_pos	136	7.833	84.95957	Unknown	4								Unknown	[M+H]+	similar chromatogram in higher mz_324	1	TRUE	null	null	null	null	null	999	FALSE	FALSE	FALSE		FALSE	FALSE	null	null	null	null	null	null	null	88.25	220524ST_1111A_Hilic_pos_074	84.95965:8690 85.963:0 86.96636:0	56.46075:7 60.12211:7 61.44537:21 61.69988:6 65.35125:5 67.40666:11 71.4342:6 82.73807:5 84.9589:946 84.96633:30 84.97652:6 84.98178:16 85.00407:8 85.00892:8 85.28369:7		1	1	1	0.0480168973308297	0.0468968042516049	0.117164630364889
HILIC_pos_1267_43042a7_727	HILIC_pos	HILIC_pos	17109	7.727	1267.43042	Unknown	4								Unknown	[2M+H]+	adduct linked to 5465_[M+Na]+	0.841	TRUE	null	null	null	null	null	999	FALSE	FALSE	FALSE		FALSE	FALSE	null	null	null	null	null	null	null	44.61	220524ST_1111A_Hilic_pos_083	1267.42944:3692 1268.43279:4008 1269.43615:1880	51.20871:5 53.76138:12 53.86202:8 54.19296:5 54.94583:6 56.51243:11 58.40364:5 59.00016:8 59.68717:21 61.491:6 65.43435:32 69.57068:21 69.73388:10 70.24015:15 70.86425:24 71.80341:21 74.57219:5 75.20942:5 76.22864:10 80.48122:11 85.25646:6 86.48302:13 87.02943:11 87.23178:10 88.331:5 91.62421:23 98.32959:5 102.37294:20 103.9551:10 104.10259:10 106.18167:11 118.09253:6 120.40923:18 120.86687:6 120…		1	1	1	0.0194561808768287	0.0215448072965421	0.0463249420804093
HILIC_pos_85_02823a7_723	HILIC_pos	HILIC_pos	140	7.723	85.02823	Unknown	4								w/o MS2:1,4-Butynediol	[M+H]+	similar chromatogram in higher mz_6672; similar chromatogram in higher mz_3768; similar chromatogram in higher mz_3745; similar chromatogram in higher mz_14569; similar chromatogram in higher mz_2839; similar chromatogram in higher mz_6368; similar chromatogram in higher mz_10215; similar chromatogram in higher mz_21242; similar chromatogram in higher mz_16596; similar chromatogram in higher mz_2…	0.522	FALSE	null	85.028279999999896		DLDJFQGPPSQZKI-UHFFFAOYSA-N		530	TRUE	TRUE	FALSE		FALSE	FALSE	null	null	100	null	null	null	null	8.19	220524ST_1111A_Hilic_pos_072	85.02823:5946 86.03158:0 87.03494:0			1	1	1	0.0796222196094997	0.068001270845446	0.256716765258659
HILIC_pos_85_02827a7_488	HILIC_pos	HILIC_pos	141	7.488	85.02827	Unknown	4								w/o MS2:1,4-Butynediol	[M+H]+	similar chromatogram in higher mz_12365; similar chromatogram in higher mz_22131; similar chromatogram in higher mz_22117; similar chromatogram in higher mz_10266; similar chromatogram in higher mz_22116; similar chromatogram in higher mz_20255; similar chromatogram in higher mz_16670; similar chromatogram in higher mz_23289; similar chromatogram in higher mz_15637; similar chromatogram in higher…	0.696	FALSE	null	85.028279999999896		DLDJFQGPPSQZKI-UHFFFAOYSA-N		530	TRUE	TRUE	FALSE		FALSE	FALSE	null	null	100	null	null	null	null	9.69	220524ST_1111A_Hilic_pos_034	85.02827:7116 86.03162:0 87.03498:0		Low_quality	1	1	1	0.123245236475699	0.113488957403272	0.556848126469549
HILIC_pos_85_06483a0_454	HILIC_pos	HILIC_pos	145	0.454	85.06483	Unknown	4								w/o MS2:4-Pentyn-1-ol	[M+H]+	adduct linked to 1002_[2M+H]+; similar chromatogram in higher mz_847; similar chromatogram in higher mz_3588; similar chromatogram in higher mz_3819; similar chromatogram in higher mz_5559; similar chromatogram in higher mz_3859	0.029	FALSE	null	85.064800000000005		CRWVOXFUXPYTRK-UHFFFAOYSA-N	OCCCC#C	530	TRUE	TRUE	FALSE		FALSE	FALSE	null	null	100	null	null	null	null	7.7	220524ST_1111A_Hilic_pos_037	85.06483:3965 86.06818:897 87.07154:0		Low_quality	1	1	1	0.230691212193111	0.238867828769241	0.53097602621195
HILIC_pos_85_07596a1_508	HILIC_pos	HILIC_pos	146	1.508	85.07596	Unknown	4								Unknown	[M+H]+		0.014	FALSE	null	null	null	null	null	999	FALSE	FALSE	FALSE		FALSE	FALSE	null	null	null	null	null	null	null	7.49	220524ST_1111A_Hilic_pos_031	85.07596:3796 86.07931:751 87.08267:0			1	1	1	0.156312118036366	0.127811120170415	0.196523518260407
HILIC_pos_86_05989a0_908	HILIC_pos	HILIC_pos	149	0.908	86.05989	Unknown	4								w/o MS2:Methacrylamide	[M+H]+		0.087	FALSE	null	86.06		FQPSGWSUVKBHSU-UHFFFAOYSA-N		530	TRUE	TRUE	FALSE		FALSE	FALSE	null	null	100	null	null	null	null	9.36	220524ST_1111A_Hilic_pos_058	86.05989:12592 87.06324:607 88.0666:986			1	1	1	0.0748565391004658	0.0806098671672685	0.225949805624356
HILIC_pos_86_096a7_765	HILIC_pos	HILIC_pos	152	7.765	86.096	Unknown	4								w/o MS2:Unknown (carbon number 5); PlaSMA ID-7	[M+H]+	ion correlated with 495	0.072	FALSE	1.85	86.095799999999898	Unknown			530	TRUE	TRUE	FALSE		FALSE	FALSE	null	null	100	99.8	null	null	null	7.62	220524ST_1111A_Hilic_pos_046	86.096:9099 87.09935:502 88.10271:1641		Low_quality	0.833333333333333	1	1	0.411334766894201	0.607609271553611	0.301572007724694
HILIC_pos_143_08131a5_318	HILIC_pos	HILIC_pos	715	5.318	143.08131	Unknown	4						30		Ectoine	[M+H]+	similar chromatogram in higher mz_6357; adduct linked to 956_[M+Na]+; similar chromatogram in higher mz_2582	0.623	TRUE	null	143.08150000000001		WQXNXVUDBPYKBA-YFKPBYRVSA-N		430	TRUE	TRUE	TRUE		FALSE	FALSE	null	null	87	null	83.7	82.6	66.7	73.17	220524ST_1111A_Hilic_pos_079	143.08144:7797 144.08479:1529 145.08815:385	52.71034:12 58.23962:13 61.62361:6 63.53009:16 65.5452:149 68.04941:1618 68.05586:43 68.06235:20 68.06666:18 68.06904:33 68.0914:10 68.11159:5 70.69374:43 73.09743:11 80.99724:6 83.79515:6 83.85198:7 86.6173:6 87.46648:10 87.62466:18 88.91206:8 95.44787:15 97.07569:319 103.12444:15 104.60523:6 108.09292:33 112.21956:6 112.82579:8 118.0136:8 122.88488:6 123.01778:13 124.72153:9 132.18488:5		1	1	1	0.0373941138021758	0.0339323519843468	0.0321427369424006
HILIC_pos_102_12766a11_783	HILIC_pos	HILIC_pos	295	11.783	102.12766	Unknown	4								w/o MS2:1-hexylamine	[M+H]+		0.014	TRUE	null	102.1277		BMVXCPBXGZKUPN-UHFFFAOYSA-N		530	TRUE	TRUE	FALSE		FALSE	FALSE	null	null	78.8	null	null	null	null	3.99	220524ST_1111A_Hilic_pos_077	102.12766:90586 103.13101:7706 104.13437:0	55.70609:6 57.85101:8 72.0813:111 74.09662:1314 74.10366:46 74.11318:11 74.11659:30 74.13127:5 74.13329:8 74.14741:5 100.34294:20 102.12394:468 102.12808:3207 102.13599:256 102.15083:55 102.17084:29 102.17956:16 102.18954:13 102.20113:6 102.22483:8 102.27412:40 102.28154:11 102.28935:11 102.29747:11 102.3021:24 102.31479:6 102.34047:31 102.41866:46	Low_quality	1	1	1	0.19027680184127	0.245232131032062	0.305140726348357
HILIC_pos_103_95552a0_59	HILIC_pos	HILIC_pos	316	0.59	103.95552	Unknown	4								Unknown	[M+H]+		0.58	TRUE	null	null	null	null	null	999	FALSE	FALSE	FALSE		FALSE	FALSE	null	null	null	null	null	null	null	15.48	220524ST_1111A_Hilic_pos_074	103.95546:4590 104.95881:188 105.96217:1345	51.64483:21 52.26243:13 59.02867:11 59.33409:5 63.72362:37 63.81833:5 64.61271:8 67.74964:10 69.16586:16 71.11328:8 72.55869:5 76.32114:8 77.35745:8 89.80912:10 97.53579:10 99.24759:6 103.6601:23 103.6639:15	Low_quality	1	1	1	0.304014666494481	0.336827228920103	0.365751410821495
HILIC_pos_1012_09039a7_784	HILIC_pos	HILIC_pos	8518	7.784	1012.09039	Unknown	4								Unknown	[M+H]+		0.536	TRUE	null	null	null	null	null	999	FALSE	FALSE	FALSE		FALSE	FALSE	null	null	null	null	null	null	null	62.04	220524ST_1111A_Hilic_pos_083	1012.09241:4503 1013.09576:6456 1014.09912:2807	51.29751:5 51.54416:5 57.13673:5 57.75345:11 61.84226:15 62.15271:16 63.30102:11 63.42177:7 66.88587:8 68.57011:15 70.72497:16 74.66111:10 75.51984:8 77.20038:15 88.0057:10 90.91964:13 92.51938:15 96.21531:15 106.0245:16 106.99212:8 109.39932:18 111.14174:16 111.20166:13 115.5453:5 123.94217:33 126.00769:12 128.11414:11 129.59937:5 133.26857:12 134.71466:6 135.69554:6 136.72169:9 143.11058:5 144.…		0.916666666666667	0.958333333333333	1	0.0393572824479052	0.0207038117539276	0.0446445311510345
HILIC_pos_246_18117a6_729	HILIC_pos	HILIC_pos	1812	6.729	246.18117	Unknown	4								Tramadol	[M+H-H2O]+	similar chromatogram in higher mz_17393; similar chromatogram in higher mz_17399; similar chromatogram in higher mz_22228; similar chromatogram in higher mz_15957; similar chromatogram in higher mz_12389; similar chromatogram in higher mz_15978; similar chromatogram in higher mz_11716; similar chromatogram in higher mz_18900; similar chromatogram in higher mz_12282; similar chromatogram in higher…	0.971	TRUE	null	246.18520000000001		TVYLLZQTGLZFBW-UHFFFAOYNA-N	COC1=CC(=CC=C1)C1(O)CCCCC1CN(C)C	430	TRUE	TRUE	TRUE		FALSE	FALSE	null	null	80.2	null	58.8	85.2	100	258.26	220524ST_1111A_Hilic_pos_074	246.181:43766 247.18435:15058 248.18771:1241	57.8389:15 58.06483:355 58.07153:41 58.08387:5 59.01776:6 59.02173:13 60.08032:86 69.1783:20 76.87217:13 77.71964:9 90.14705:30 99.70461:10 99.71532:10 99.92109:26 100.07256:282 100.07581:652 100.08043:71 100.08337:9 100.09824:5 100.12702:11 100.43515:74 113.05305:18 113.63578:23 114.37072:16 116.10937:5 117.10257:11 118.0851:484 118.09568:15 118.10697:6 118.14099:8 123.13892:11 124.26608:27 126.…		1	1	1	0.0321124668306903	0.0453389852114299	0.0734581258260605
HILIC_pos_146_98041a0_593	HILIC_pos	HILIC_pos	785	0.593	146.98041	Unknown	4								Unknown	[M+H]+		0.928	TRUE	null	null	null	null	null	999	FALSE	FALSE	FALSE		FALSE	FALSE	null	null	null	null	null	null	null	18.91	220524ST_1111A_Hilic_pos_074	146.98003:8879 147.98338:338 148.98674:0	50.82582:20 50.96285:6 51.44786:5 52.03792:18 52.20279:17 52.2678:16 52.8315:9 55.95117:25 56.36409:7 57.7025:6 61.57137:6 64.92801:180 64.93258:30 64.94805:8 65.0609:33 66.72868:5 70.67657:11 71.54887:23 71.87694:13 73.23654:28 73.5459:6 74.01226:5 74.18904:15 75.76548:19 76.16465:25 79.6742:16 83.1614:8 86.65992:6 87.09224:7 91.20002:5 91.29661:5 97.19565:30 99.02741:5 99.78209:23 101.4938:18 1…		1	1	1	0.285208805089009	0.0935004638583413	0.308705865678606
HILIC_pos_229_15439a4_55	HILIC_pos	HILIC_pos	1623	4.55	229.15439	Unknown	4								Unknown (carbon number 11); PlaSMA ID-344	[M-H]-		0.739	TRUE	2.68	229.15430000000001	Unknown			430	TRUE	TRUE	TRUE		FALSE	FALSE	null	null	84.7	100	82.1	82.8	50	23.13	220524ST_1111A_Hilic_pos_074	229.15396:8606 230.15731:2888 231.16067:265	50.9854:13 52.7926:7 53.06642:8 54.2884:8 58.31483:23 61.69261:10 64.33366:7 67.28592:10 76.29444:12 82.98959:12 87.07661:8 88.1158:5 89.27031:9 94.88021:7 96.05337:6 108.31511:13 109.27447:6 109.93665:10 112.62939:11 112.74005:5 114.0796:18 114.41648:8 122.5637:6 122.70032:6 123.34209:5 126.8182:6 129.83362:6 131.67723:13 131.86031:6 136.63901:6 137.79425:9 142.1506:20 142.17513:8 151.49579:26 1…		1	1	1	0.196818711432404	0.163441793153963	0.2559660976271
HILIC_pos_206_88591a3_139	HILIC_pos	HILIC_pos	1393	3.139	206.88591	Unknown	4								Unknown	[M+H-H2O]+	similar chromatogram in higher mz_1739; similar chromatogram in higher mz_1768; adduct linked to 3705_[2M+H]+	0.971	TRUE	null	null	null	null	null	999	FALSE	FALSE	FALSE		FALSE	FALSE	null	null	null	null	null	null	null	92.69	220524ST_1111A_Hilic_pos_074	206.88562:7602 207.88897:286 208.89233:2672	51.60474:21 52.07737:16 56.82062:6 57.16016:7 57.52292:10 61.3879:6 62.88359:5 65.09755:5 65.9255:6 67.99794:24 69.85581:7 72.03825:10 72.61663:8 72.71443:8 74.23345:38 75.41582:5 79.60971:37 80.28036:6 81.93608:9 83.49066:5 83.72557:5 85.02788:72 87.03321:211 87.05744:16 89.87056:10 90.82644:8 91.06221:13 91.60302:11 92.29164:10 95.97374:8 97.26738:15 99.47785:6 106.28079:8 113.70525:16 117.2355…		1	1	1	0.0461487565113629	0.0491009669617538	0.179660646478946
HILIC_pos_110_00883a7_297	HILIC_pos	HILIC_pos	355	7.297	110.00883	Unknown	4								Unknown	[M+H]+		1	TRUE	null	null	null	null	null	999	FALSE	FALSE	FALSE		FALSE	FALSE	null	null	null	null	null	null	null	148.13	220524ST_1111A_Hilic_pos_074	110.00857:28788 111.01192:5403 112.01528:5813	50.37725:21 53.30927:9 55.88796:6 57.37935:5 60.45849:16 66.01748:220 66.02058:51 66.02589:24 66.03391:5 66.05592:6 66.75:34 68.98186:1282 68.98782:61 68.99217:30 69.00168:24 69.01942:5 69.0272:5 69.03146:16 69.03401:6 70.53659:43 71.13944:17 77.24339:22 78.14864:26 87.24499:8 89.06976:5 92.27012:13 107.47589:5 110.01:20		1	1	1	0.0176545487228242	0.00530056433715828	0.135681033224758
HILIC_pos_144_98228a0_595	HILIC_pos	HILIC_pos	749	0.595	144.98228	Unknown	4								Unknown	[M+H]+		0.971	TRUE	null	null	null	null	null	999	FALSE	FALSE	FALSE		FALSE	FALSE	null	null	null	null	null	null	null	31.53	220524ST_1111A_Hilic_pos_074	144.98207:19360 145.98542:788 146.98878:9592	52.34808:13 57.36742:25 62.92783:150 62.93142:31 62.9351:18 70.95628:6 79.85898:13 99.16836:21 103.95543:2126 103.96245:217 103.97393:43 103.97975:34 103.98535:50 103.9919:13 103.99938:11 104.00923:5 104.01559:10 104.13722:18 104.22761:73 104.62605:15 109.9309:6 114.69435:5 115.29448:15 120.28781:10 120.46258:6 125.86632:5 128.4971:10 137.57747:15 144.98309:21	Low_quality	1	1	1	0.325184342440659	0.172728257410037	0.477810499367178
HILIC_pos_122_92445a3_162	HILIC_pos	HILIC_pos	481	3.162	122.92445	Unknown	4								Unknown	[M+H]+	similar chromatogram in higher mz_493; similar chromatogram in higher mz_2207; similar chromatogram in higher mz_1393; similar chromatogram in higher mz_1408; similar chromatogram in higher mz_1326	0.971	TRUE	null	null	null	null	null	999	FALSE	FALSE	FALSE		FALSE	FALSE	null	null	null	null	null	null	null	182.86	220524ST_1111A_Hilic_pos_074	122.92453:37226 123.92788:322 124.93124:6737	63.45349:15 64.223:9 66.92748:6 69.94688:30 70.63656:92 70.64151:13 79.75806:6 80.4636:6 84.71252:11 85.53599:8 92.28768:8 97.23424:11 98.41441:8 115.59381:13 119.51495:18 121.85183:16 122.05014:131 122.05836:32 122.0693:21 122.09416:6		1	1	1	0.0181364369544944	0.01741077106942	0.0779598013261027
HILIC_pos_511_16251a6_635	HILIC_pos	HILIC_pos	4233	6.635	511.16251	Unknown	4								Glycan 2'-Fucosyllactose	[M+Na]+	adduct linked to 4357_[M+K]+	0.768	TRUE	null	511.16329999999903		MOSFIJXAXDLOML-UHFFFAOYSA-N		430	TRUE	TRUE	TRUE		FALSE	FALSE	null	null	89	null	77.5	85.6	100	113.63	220524ST_1111A_Hilic_pos_081	511.16464:13205 512.16799:2406 513.17135:375	50.35997:9 50.57615:33 52.22819:30 53.02332:27 54.27378:16 54.71647:18 55.03591:6 57.10393:6 57.24427:6 58.96579:8 61.31425:10 61.35653:5 62.30937:6 63.4914:6 63.51069:5 65.47604:35 66.20112:16 66.56085:8 66.67792:6 67.06492:15 67.80707:13 69.16128:25 70.02987:6 71.41109:8 76.16032:16 77.46799:35 80.345:6 80.80818:11 81.66364:8 86.16319:11 92.40109:6 93.14629:6 93.45709:16 98.72299:20 99.62877:11…		1	1	1	0.0547140916628279	0.0168073890037987	0.0449336323887324
HILIC_pos_412_11252a7_48	HILIC_pos	HILIC_pos	3437	7.48	412.11252	Unknown	4								Unknown	[M+NH4]+	adduct linked to 2991_[M+H-2H2O]+	0.841	TRUE	null	null	null	null	null	999	FALSE	FALSE	FALSE		FALSE	FALSE	null	null	null	null	null	null	null	86.57	220524ST_1111A_Hilic_pos_074	412.11249:8668 413.11584:1679 414.1192:0	54.50589:18 58.47314:12 60.73923:6 60.75038:10 60.75718:6 67.85445:8 70.1356:6 70.98654:6 71.56961:22 72.33567:5 72.8003:5 73.24838:5 73.49854:15 73.81114:12 74.73682:10 75.43011:10 75.44901:17 76.44628:13 81.52282:18 86.61372:8 86.74763:23 88.09524:6 90.04651:11 90.26206:6 90.78987:15 92.02295:33 93.76398:5 100.86271:8 101.80886:18 104.10829:382 104.12429:6 104.12991:11 104.43044:9 104.47637:8 1…		1	1	1	0.0597274448347339	0.0917932478606752	0.0604861351837413
HILIC_pos_159_02768a1_473	HILIC_pos	HILIC_pos	901	1.473	159.02768	Unknown	4								D(+)-Glucuronic acid .gamma.-lactone	[M+H-H2O]+	adduct linked to 652_[M+H]+; similar chromatogram in higher mz_2048	0.942	TRUE	null	159.02878999999899		UYUXSRADSPPKRZ-UHFFFAOYNA-N	OC(C=O)C1OC(=O)C(O)C1O	430	TRUE	TRUE	TRUE		FALSE	FALSE	null	null	81	null	71.400000000000006	83.2	50	36.1	220524ST_1111A_Hilic_pos_074	159.02766:12945 160.03101:1653 161.03437:0	52.19316:9 58.28791:6 60.38647:6 66.206:7 83.63626:5 88.13353:6 88.16492:21 92.97344:13 104.9462:40 105.77:30 110.49082:9 112.88185:20 117.37852:13 121.98428:9 124.23332:6 137.19667:7 140.52232:10 142.28665:13 147.26408:15 149.08037:7 149.6064:8 159.02835:705 159.05801:10 159.08099:6 159.09921:10		1	1	1	0.0195887389393012	0.0158856169682026	0.0224556739645776
HILIC_pos_291_06973a2_654	HILIC_pos	HILIC_pos	2324	2.654	291.06973	Unknown	4								inosine	[M+Na]+	adduct linked to 2553_[M+Na]+	0.638	TRUE	2.21	291.07001000000002	Purine nucleosides	UGQMRVRMYYASKQ-KQYNXXCUSA-N	O=C1N=CNC2=C1N=CN2C3OC(CO)C(O)C3O	430	TRUE	TRUE	TRUE		FALSE	FALSE	null	null	82.5	100	58.8	83.4	100	16.87	220524ST_1111A_Hilic_pos_074	291.06943:3741 292.07278:447 293.07614:0	50.04335:18 50.80537:23 51.3271:18 51.62164:5 52.07205:8 54.8995:13 55.80066:7 60.19753:7 60.75204:11 61.53573:11 66.97544:7 67.69052:11 68.71942:11 71.44976:13 73.79007:11 77.17835:10 77.61185:6 78.47146:11 78.64751:15 78.97735:11 79.20061:6 79.9557:13 80.96166:11 82.45496:11 83.90822:13 85.74557:15 89.8632:6 90.52307:8 92.45233:13 93.00003:7 93.58001:13 94.17719:25 94.60456:10 97.10807:18 98.86…		1	1	1	0.0379784182205817	0.0405879096667142	0.028793976970446
HILIC_pos_223_98882a7_297	HILIC_pos	HILIC_pos	1535	7.297	223.98882	Unknown	4								Unknown	[M+CH3OH+H]+	similar chromatogram in higher mz_7647; similar chromatogram in higher mz_14044; adduct linked to 3218_[2M+H]+	1	TRUE	null	null	null	null	null	999	FALSE	FALSE	FALSE		FALSE	FALSE	null	null	null	null	null	null	null	60	220524ST_1111A_Hilic_pos_074	223.98874:7152 224.99209:2354 225.99545:3637	54.41342:11 54.78191:18 58.06478:97 58.45702:13 60.0801:249 60.09812:18 63.4115:5 63.84502:8 66.80913:11 67.23564:16 75.377:11 77.03956:220 77.04626:13 77.05449:6 77.05979:6 77.62806:10 86.48209:9 88.58535:16 92.98964:8 93.06956:102 93.07659:9 93.47251:8 105.65798:6 106.03636:5 107.16345:8 108.82036:8 110.25266:5 110.64287:28 114.48313:13 117.33648:15 121.06451:550 121.09193:6 121.12111:10 121.14…		1	1	1	0.0250011287170089	0.0140462955535857	0.140172400743193
HILIC_pos_337_96954a7_299	HILIC_pos	HILIC_pos	2778	7.299	337.96954	Unknown	4								Unknown	[M+CH3OH+H]+	similar chromatogram in higher mz_8501; adduct linked to 5106_[2M+H]+	1	TRUE	null	null	null	null	null	999	FALSE	FALSE	FALSE		FALSE	FALSE	null	null	null	null	null	null	null	38.06	220524ST_1111A_Hilic_pos_080	337.9696:3396 338.97295:2965 339.97631:3050	50.33099:21 50.39905:5 51.5514:8 52.11687:7 53.89547:7 55.38229:13 55.70819:5 57.02147:15 57.80561:5 59.457:10 60.48662:15 60.94467:5 61.92222:40 62.49822:28 63.14655:10 64.07074:7 64.15827:7 66.43859:11 67.07002:11 68.16239:16 69.38433:6 69.4434:15 71.13416:5 72.5375:25 72.94869:7 73.44517:8 74.23363:8 75.73173:26 75.98376:11 76.34374:13 77.76349:6 77.79345:10 79.29041:7 79.44774:10 80.62513:8 8…		1	1	1	0.0495045404411079	0.0484702390599605	0.369098304242243
HILIC_pos_114_89307a3_346	HILIC_pos	HILIC_pos	394	3.346	114.89307	Unknown	4								Unknown	[M+H]+		0.957	TRUE	null	null	null	null	null	999	FALSE	FALSE	FALSE		FALSE	FALSE	null	null	null	null	null	null	null	153.04	220524ST_1111A_Hilic_pos_074	114.89284:11259 115.89619:0 116.89955:1084	57.03284:360 57.0488:8 57.07247:6 57.07622:8 57.6703:7 59.05964:40 59.06624:6 61.07394:21 61.9288:5 69.05193:167 69.09634:6 70.06465:197 72.72418:11 84.32583:8 89.58798:5 92.4328:6 102.87521:13 102.97628:8 103.47881:11 106.84388:6 107.54649:16 112.31359:13 114.11021:163 114.1202:16 114.13313:6 114.89479:158 114.91655:6 115.08723:48 115.24629:10	Low_quality	1	1	1	0.0535976977808958	0.0427472527293108	0.425147147083662
HILIC_pos_782_56915a0_496	HILIC_pos	HILIC_pos	6433	0.496	782.56915	Unknown	4								1-Hexadecanoyl-2-(9Z-octadecenoyl)-sn-glycero-3-phosphocholine	[M+Na]+	adduct linked to 5920_[M+H-H2O]+; adduct linked to 6694_[M+K]+; adduct linked to 22944_[2M+H]+	0.971	TRUE	null	782.56701999999905		WTJKGGKOPKCXLL-VTFRZYRUNA-N	CCCCCCCCCCCCCCCC(=O)OC[C@H](COP([O-])(=O)OCC[N+](C)(C)C)OC(=O)CCCCCCC\C=C/CCCCCCCC	430	TRUE	TRUE	TRUE		FALSE	FALSE	null	null	83.7	null	73	87.6	60	1476.21	220524ST_1111A_Hilic_pos_075	782.56818:184916 783.57153:169140 784.57489:268953	50.04909:33 51.60253:8 52.8266:10 53.62329:11 66.60628:10 74.25709:57 74.33936:17 77.05666:11 78.34286:8 79.83379:13 102.2265:13 123.78721:5 150.87794:6 157.14854:10 157.20714:5 169.61131:9 184.07288:196 184.10448:24 185.43774:116 195.23204:6 196.10718:13 197.79642:15 236.70683:28 237.87225:5 255.56953:10 276.7681:6 279.9371:17 285.37863:6 285.4093:14 295.15854:6 305.5639:17 323.95724:8 341.54929…		1	1	1	0.00946117856724885	0.00769855286123625	0.0251118743252521
HILIC_pos_203_15039a6_374	HILIC_pos	HILIC_pos	1351	6.374	203.15039	Unknown	4								Assymetrical dimethylarginine	[M+H]+	similar chromatogram in higher mz_11379; similar chromatogram in higher mz_19831; similar chromatogram in higher mz_21820	0.768	TRUE	null	203.15025		YDGMGEXADBMOMJ-LURJTMIESA-N		430	TRUE	TRUE	TRUE		FALSE	FALSE	null	null	83	null	72.8	84.5	60	33.69	220524ST_1111A_Hilic_pos_077	203.1499:3890 204.15325:1890 205.15661:0	50.45863:11 51.0333:13 52.89128:45 53.25531:21 56.59514:21 61.02766:290 66.6424:5 69.63463:27 71.68909:8 72.4873:12 78.40123:13 85.02968:103 85.03505:38 88.08627:213 88.09248:20 88.09933:7 88.10714:5 88.17344:9 89.67562:6 93.98216:10 95.11069:5 95.86265:12 98.06165:162 99.04539:136 99.05361:22 99.57066:16 100.56244:6 102.4468:31 102.48557:21 102.82766:11 104.7465:5 106.28251:10 109.21297:9 111.55…		1	1	1	0.0315607310254031	0.0179172425463834	0.0200712214290228
HILIC_pos_127_12295a1_81	HILIC_pos	HILIC_pos	531	1.81	127.12295	Unknown	4								Unknown	[M+H]+	similar chromatogram in higher mz_4323	0.971	TRUE	null	null	null	null	null	999	FALSE	FALSE	FALSE		FALSE	FALSE	null	null	null	null	null	null	null	42.86	220524ST_1111A_Hilic_pos_074	127.12304:8719 128.12639:1747 129.12975:0	50.44745:5 50.60131:11 50.661:21 51.20371:16 51.70866:5 52.45958:6 52.62316:7 56.96122:18 58.06457:131 58.08076:8 58.31222:34 58.55081:11 58.55645:33 58.55989:21 60.49421:10 61.77052:13 63.20256:25 66.03271:6 66.07421:42 67.5756:5 68.96074:15 71.65662:8 73.07079:16 81.04481:38 81.10477:30 84.08058:3336 84.08777:233 84.1001:38 84.10296:41 84.11224:5 84.11575:8 84.11915:12 84.1275:20 84.1336:10 84.…		1	1	1	0.0351878304084259	0.0462834251588647	0.058547028919236
HILIC_pos_69_03331a6_333	HILIC_pos	HILIC_pos	83	6.333	69.03331	Unknown	4								Unknown	[M+H-H2O]+	adduct linked to 161_[M+H]+	0.971	TRUE	null	null	null	null	null	999	FALSE	FALSE	FALSE		FALSE	FALSE	null	null	null	null	null	null	null	85.09	220524ST_1111A_Hilic_pos_077	69.03343:10368 70.03678:532 71.04014:1117	53.0502:11 53.3443:18 54.15417:8 54.22206:6 55.62789:10 58.63502:15 60.00854:11 60.10976:5 60.76415:6 61.2255:13 61.63862:18 61.76594:8 64.97793:10 65.28189:5 68.25364:6 69.03334:1110 69.0395:153 69.04727:18 69.05182:6 69.05413:14 69.06262:11 69.07453:10 69.34379:11		1	1	1	0.0173542977372612	0.0139982472161265	0.0803978032052312
HILIC_pos_326_04034a3_185	HILIC_pos	HILIC_pos	2665	3.185	326.04034	Unknown	4								Unknown	[M+H]+		0.971	TRUE	null	null	null	null	null	999	FALSE	FALSE	FALSE		FALSE	FALSE	null	null	null	null	null	null	null	27.89	220524ST_1111A_Hilic_pos_074	326.03983:5978 327.04318:1461 328.04654:1783	52.04009:8 54.35302:11 54.35651:7 54.87453:5 55.96832:13 60.99662:6 62.27171:5 62.67164:11 64.34632:16 65.48638:6 79.24539:10 88.97361:15 93.56802:12 95.13717:5 99.06056:6 101.14634:10 101.52089:5 110.19288:7 113.28495:11 113.76751:5 116.0797:6 116.0846:5 116.33812:10 126.09807:6 128.00836:11 133.33302:7 137.00404:6 137.09705:10 137.48039:6 151.01956:15 153.53593:5 155.9059:7 160.38699:5 168.8932…		1	1	1	0.0257148580156492	0.011406010286089	0.0513304659440094
HILIC_pos_750_3205a6_42	HILIC_pos	HILIC_pos	6210	6.42	750.3205	Unknown	4								Unknown	[M+H]+		0.855	TRUE	null	null	null	null	null	999	FALSE	FALSE	FALSE		FALSE	FALSE	null	null	null	null	null	null	null	36.73	220524ST_1111A_Hilic_pos_080	750.3197:3102 751.32305:4618 752.32641:918	52.13716:16 58.01006:13 59.00857:10 62.17099:11 62.61107:6 65.25701:24 71.31971:7 75.90386:10 82.4617:5 82.6839:16 86.8675:6 88.66744:5 91.27154:6 91.90488:7 92.30562:15 92.9825:7 93.16575:13 93.23079:13 93.34315:21 95.30031:16 109.14725:11 118.21648:6 123.15775:5 123.92803:6 125.74023:10 129.91312:8 131.31107:5 138.61108:14 138.80835:10 139.53386:8 140.14322:5 143.03563:5 146.63335:17 148.88078:…		1	1	1	0.0910368574224851	0.139585039048582	0.17853147066779
HILIC_pos_342_2634a0_769	HILIC_pos	HILIC_pos	2828	0.769	342.2634	Unknown	4								Dodecenoylcarnitine	[M+H]+	adduct linked to 2454_[M+H-H2O]+; similar chromatogram in higher mz_6057; similar chromatogram in higher mz_6196; similar chromatogram in higher mz_3434	0.87	TRUE	7.9059999999999899	342.26528999999903				430	TRUE	TRUE	TRUE		FALSE	FALSE	null	null	81.3	99.7	73.900000000000006	80.599999999999895	50	27.8	220524ST_1111A_Hilic_pos_074	342.26425:5478 343.2676:4112 344.27096:10367	54.6229:11 55.32689:6 55.64592:8 55.9404:13 63.83293:13 67.79518:9 70.06517:163 70.07106:56 70.08609:6 76.11716:9 88.41626:8 97.97341:9 102.39691:6 103.5379:6 105.67304:21 107.19317:10 107.69662:11 126.28411:5 131.10683:11 133.82001:6 137.71606:12 142.66389:6 143.67271:26 144.18286:20 149.3317:10 158.22333:5 171.74368:5 173.41986:10 178.77805:7 181.1608:162 181.16994:29 181.189:7 184.59927:16 185…		1	1	1	0.0615559096898396	0.0422055913464944	0.0818520497646872
HILIC_pos_458_77084a3_111	HILIC_pos	HILIC_pos	3824	3.111	458.77084	Unknown	4								Unknown	[M+H-2H2O]+	similar chromatogram in higher mz_4506; similar chromatogram in higher mz_7780; similar chromatogram in higher mz_7807; similar chromatogram in higher mz_9457; similar chromatogram in higher mz_5257; similar chromatogram in higher mz_5957; similar chromatogram in higher mz_6503; similar chromatogram in higher mz_7100; similar chromatogram in higher mz_12552; adduct linked to 4388_[M+K]+	0.913	TRUE	null	null	null	null	null	999	FALSE	FALSE	FALSE		FALSE	FALSE	null	null	null	null	null	null	null	42.34	220524ST_1111A_Hilic_pos_076	458.77084:3592 459.77419:229 460.77755:2355	50.04029:15 52.76796:8 53.18001:5 56.32026:11 56.72059:17 57.36963:6 61.38606:6 65.15867:6 67.61281:6 69.15186:10 70.76558:15 71.88304:10 72.4073:11 72.85399:10 77.05482:5 77.47626:10 78.61344:6 79.5435:8 83.30505:11 86.42419:10 87.47086:5 89.89784:11 93.41372:11 94.51256:11 95.0093:5 98.19655:5 113.91211:7 116.5862:6 120.19229:9 121.15992:6 122.64272:15 122.92372:206 131.12827:6 132.33539:8 135.…		1	1	1	0.0639197193192051	0.0483136574824398	0.433254612208764
HILIC_pos_349_10995a5_539	HILIC_pos	HILIC_pos	2908	5.539	349.10995	Unknown	4								(1R,5R)-8-oxo-N-(pyridin-3-yl)-4,5,6,8-tetrahydro-1H-1,5-methanopyrido[1,2-a][1,5]diazocine-3(2H)-carbothioamide	[M+Na]+	similar chromatogram in higher mz_7263	0.971	TRUE	4.99	349.10998999999902	Cytisine and derivatives	ZDMLSSJRDUBJQS-STQMWFEESA-N	O=C1C=CC=C2N1CC3CN(C(=S)NC=4C=NC=CC4)CC2C3	430	TRUE	TRUE	TRUE		FALSE	FALSE	null	null	85.3	100	72.8	75	100	70.3	220524ST_1111A_Hilic_pos_080	349.11053:10031 350.11388:3257 351.11724:907	62.72697:25 63.32764:10 68.70586:6 70.52752:15 74.35512:8 75.60449:12 76.56222:7 82.94727:6 83.7812:15 93.02938:10 93.73442:15 98.01429:11 98.91543:6 102.83637:6 108.03202:15 111.59308:18 118.09473:8 118.25849:5 126.14645:23 135.07021:15 136.61453:15 140.53976:12 144.31557:5 152.38014:9 153.5881:8 162.26936:5 165.62624:5 166.39085:12 166.92311:19 172.75845:10 178.0573:12 197.08073:19 206.58749:9 …		1	1	1	0.0538500096814968	0.0357268621259142	0.117804239333772
HILIC_pos_229_15443a4_228	HILIC_pos	HILIC_pos	1624	4.228	229.15443	Unknown	4				Ville				LV put	[M-H]-		0.957	TRUE	2.41	229.15549999999899				430	TRUE	TRUE	TRUE		FALSE	FALSE	null	null	84.4	100	87.3	74.400000000000006	50	37.91	220524ST_1111A_Hilic_pos_077	229.15479:10834 230.15814:1281 231.1615:198	51.28924:18 54.19429:13 55.56588:11 56.53208:5 58.33246:65 58.55485:20 59.00372:17 66.20456:16 66.29115:18 66.38448:5 67.61052:15 67.75158:10 73.79361:8 74.40456:11 75.00343:16 76.63466:26 77.8597:5 78.0386:6 78.69806:5 79.80285:15 79.93977:6 82.7806:6 89.49375:11 89.54148:30 89.66196:15 90.77188:6 91.39958:20 92.91923:11 94.60421:6 97.12408:8 97.46433:15 99.33757:10 100.13344:25 101.38306:11 101…		1	1	1	0.0148675526982142	0.020079641525248	0.0258259759814962
HILIC_pos_1346_23596a5_857	HILIC_pos	HILIC_pos	19152	5.857	1346.23596	Unknown	4								Unknown	[M+2H]2+	ion correlated with 10424; ion correlated with 10437	0.652	TRUE	null	null	null	null	null	999	FALSE	FALSE	FALSE		FALSE	FALSE	null	null	null	null	null	null	null	57.91	220524ST_1111A_Hilic_pos_084	1346.23401:5922 1347.23736:12806 1348.24072:1416	53.4641:20 58.36636:13 60.78704:5 62.92228:11 64.08684:6 67.33516:20 69.20574:6 80.17957:22 81.47336:8 84.80501:10 86.25328:5 94.27125:6 94.38761:8 102.11755:11 103.61132:9 108.06437:6 110.41891:8 114.10087:6 116.46667:14 119.86844:7 127.12823:8 128.0627:9 137.80371:6 144.85263:8 146.871:15 148.61812:5 150.27516:21 169.15344:14 172.10126:10 172.88066:7 174.72433:35 175.60625:16 177.16461:5 212.57…		1	0.791666666666667	1	0.0562332937358959	0.0186595628226943	0.0516136941044106
HILIC_pos_758_5694a0_732	HILIC_pos	HILIC_pos	6263	0.732	758.5694	Unknown	4								1-Palmitoyl-2-linoleoyl-sn-glycero-3-phosphocholine	[M+H]+	adduct linked to 6409_[M+Na]+; adduct linked to 5877_[M+H-2H2O]+	0.971	TRUE	null	758.56939999999895		JLPULHDHAOZNQI-LJLMPNOWNA-N	CCCCCCCCCCCCCCCC(=O)OC[C@H](COP([O-])(=O)OCC[N+](C)(C)C)OC(=O)CCCCCCC\C=C/C\C=C/CCCCC	430	TRUE	TRUE	TRUE		FALSE	FALSE	null	null	83.2	null	69.5	87	66.7	1430.28	220524ST_1111A_Hilic_pos_075	758.57007:162544 759.57342:211997 760.57678:210687	64.19597:16 65.25892:8 74.7158:20 84.56157:6 92.96865:11 110.17006:6 121.33356:15 121.50028:13 129.59653:5 134.35973:17 158.61314:9 160.98434:5 165.37848:10 175.1841:11 179.51933:9 184.07298:145 184.07643:186 184.08304:11 184.08742:26 185.39732:16 193.14552:142 200.40175:26 211.75972:6 223.7896:20 284.68927:8 293.02234:21 304.55524:20 305.28021:14 320.42038:9 353.55954:18 354.56912:18 376.96127:6…		1	1	1	0.0126699514511468	0.0117056840485873	0.0311151234389307
HILIC_pos_264_97495a0_781	HILIC_pos	HILIC_pos	2031	0.781	264.97495	Unknown	4								Unknown	[M+K]+	adduct linked to 1951_[M+Na]+	0.362	TRUE	null	null	null	null	null	999	FALSE	FALSE	FALSE		FALSE	FALSE	null	null	null	null	null	null	null	15.38	220524ST_1111A_Hilic_pos_076	264.97476:3194 265.97811:934 266.98147:868	52.08395:11 53.54848:5 57.35807:6 57.96299:15 58.10177:5 65.9898:12 66.34076:5 70.57046:10 73.19073:11 81.27088:16 98.3211:16 104.47076:5 111.05782:153 112.69922:21 114.24063:5 121.77852:18 126.02351:9 127.48285:6 132.17014:5 132.8224:12 133.01889:9 144.13599:15 146.84714:5 149.69481:7 152.87334:26 157.28362:7 163.62347:7 178.16882:16 190.46712:18 198.69888:11 205.55785:18 206.79861:13 210.78539:…		1	1	1	0.0997916788470224	0.0646575661542917	0.271567787115761
HILIC_pos_97_02823a6_337	HILIC_pos	HILIC_pos	239	6.337	97.02823	Unknown	4								Propionic acid	[M+Na]+	ion correlated with 755; adduct linked to 265_[M+H]+; found in higher mz's MsMs_755; found in higher mz's MsMs_3001; adduct linked to 395_[M+H]+	0.971	TRUE	2.62	97.03	Carboxylic acids	XBDQKXXYIPTUBI-UHFFFAOYSA-N	O=C(O)CC	430	TRUE	TRUE	TRUE		FALSE	FALSE	null	null	87.5	99.9	80.900000000000006	75	100	283.91	220524ST_1111A_Hilic_pos_075	97.02818:68400 98.03153:5092 99.03489:9457	53.2983:15 66.81509:11 69.16658:35 78.57056:23 91.13619:8 92.09487:10 94.25938:31 97.02872:957 97.03601:33 97.04653:10 97.05037:9 97.06986:10 97.07845:6		1	1	1	0.0117641013110436	0.0121561924689664	0.0478838289945532
HILIC_pos_612_0993a2_479	HILIC_pos	HILIC_pos	5114	2.479	612.0993	Unknown	4								Unknown	[M+H]+	ion correlated with 5306; adduct linked to 5306_[M+Na]+; adduct linked to 5414_[M+K]+	0.826	TRUE	null	null	null	null	null	999	FALSE	FALSE	FALSE		FALSE	FALSE	null	null	null	null	null	null	null	104.19	220524ST_1111A_Hilic_pos_075	612.09827:9785 613.10162:3607 614.10498:1626	51.25797:34 53.17743:6 57.31936:5 60.57062:13 60.91343:11 66.11582:5 68.00696:11 68.26016:10 71.1574:13 84.66593:12 87.00045:19 89.82974:6 92.79372:16 93.31209:8 94.58893:8 94.66977:6 95.54857:18 96.91401:16 97.65257:11 106.30293:7 109.54187:13 112.86363:12 113.63062:6 119.15321:11 121.14759:13 126.19682:16 132.20963:11 133.60332:5 134.96556:13 135.31596:8 136.66228:8 138.96539:14 139.41498:5 139…		1	1	1	0.0600263193845122	0.03358503471996	0.0755264686624529
HILIC_pos_740_31085a8_186	HILIC_pos	HILIC_pos	6143	8.186	740.31085	Unknown	4								Unknown	[M+H-2H2O]+	adduct linked to 6528_[M+Na]+	0.232	TRUE	null	null	null	null	null	999	FALSE	FALSE	FALSE		FALSE	FALSE	null	null	null	null	null	null	null	71.38	220524ST_1111A_Hilic_pos_075	740.31219:7308 741.31554:5561 742.3189:584	52.62908:18 55.42333:13 55.93366:20 56.65276:13 58.89836:9 59.44203:10 59.89524:15 60.16248:11 61.68451:5 61.73275:26 61.73818:17 63.81162:15 67.79704:6 69.68736:26 76.39731:24 80.32439:25 81.90935:8 87.12447:5 88.54934:5 89.35761:10 90.91294:7 91.38871:21 92.85588:30 94.50969:18 96.94641:5 98.99019:13 99.71844:17 101.88611:5 103.61644:8 106.11357:5 106.81758:11 107.21236:26 107.69154:6 108.3481:…		0.75	1	1	0.327440074867743	0.150262530925454	0.110359078727944
HILIC_pos_634_08118a2_478	HILIC_pos	HILIC_pos	5306	2.478	634.08118	Unknown	4								Unknown	[M+Na]+	ion correlated with 5114; adduct linked to 5114_[M+H]+	0.841	TRUE	null	null	null	null	null	999	FALSE	FALSE	FALSE		FALSE	FALSE	null	null	null	null	null	null	null	128.1	220524ST_1111A_Hilic_pos_074	634.08099:9629 635.08434:6069 636.0877:1653	52.04944:5 53.17008:28 56.00279:22 56.68373:16 58.47377:6 61.76071:6 61.80982:6 62.49745:6 66.87193:6 69.56185:5 69.80496:17 71.42094:15 71.67059:16 73.6774:10 79.24205:10 82.94144:5 86.08369:6 88.07765:26 94.98332:28 100.71421:18 106.74174:13 110.83439:11 117.3192:10 119.3687:23 119.54085:25 120.248:8 128.08981:6 128.4147:13 131.38951:5 133.09698:13 135.27435:12 141.54982:6 141.94415:22 142.3681…		1	1	1	0.0409476552033534	0.0313479158093975	0.0518007403309913
HILIC_pos_740_31195a8_11	HILIC_pos	HILIC_pos	6145	8.11	740.31195	Unknown	4								Unknown	[M+H]+		0.159	TRUE	null	null	null	null	null	999	FALSE	FALSE	FALSE		FALSE	FALSE	null	null	null	null	null	null	null	43.86	220524ST_1111A_Hilic_pos_074	740.31335:7936 741.3167:2706 742.32006:1981	50.02865:8 50.6279:16 52.76096:20 52.86893:8 53.29301:15 56.82373:9 59.46821:10 59.53537:5 59.76031:6 59.80137:5 62.96153:6 63.2478:15 64.57935:5 66.03163:5 67.6371:6 68.83135:8 70.4291:28 72.73402:18 73.27979:18 75.51346:27 79.89314:30 80.21646:11 80.36667:5 81.38702:10 81.87005:10 83.31221:15 85.97061:8 87.73092:6 87.93701:13 89.11715:18 90.60306:15 91.82887:9 92.15778:10 93.03617:20 98.96618:2…		0.75	0.958333333333333	1	0.314443941589638	0.169796611045964	0.258367173381801
HILIC_pos_681_25256a6_069	HILIC_pos	HILIC_pos	5706	6.069	681.25256	Unknown	4								Unknown	[M+Na]+	adduct linked to 5853_[M+K]+	0.638	TRUE	null	null	null	null	null	999	FALSE	FALSE	FALSE		FALSE	FALSE	null	null	null	null	null	null	null	16.48	220524ST_1111A_Hilic_pos_082	681.25146:18814 682.25481:7799 683.25817:1955	50.40893:9 53.50955:6 57.37612:10 68.21005:5 72.34542:6 89.25496:6 100.42018:10 102.75429:11 104.00455:14 113.64234:7 125.52673:11 134.59848:8 139.24648:20 139.25294:10 150.21593:8 162.3868:75 174.28967:18 182.392:29 197.99744:10 223.79997:21 244.02139:18 250.99702:21 264.72641:10 265.16284:12 272.04877:14 292.81937:129 292.83261:8 292.90546:6 301.6178:12 304.49149:6 313.87424:19 316.54999:25 346…		1	1	1	0.184547129451984	0.0511525324836387	0.886911602484488
HILIC_pos_795_3017a6_181	HILIC_pos	HILIC_pos	6505	6.181	795.3017	Unknown	4								Unknown	[M+H]+	ion correlated with 4471; adduct linked to 3452_[M+CH3OH+H]2+	0.928	TRUE	null	null	null	null	null	999	FALSE	FALSE	FALSE		FALSE	FALSE	null	null	null	null	null	null	null	491.09	220524ST_1111A_Hilic_pos_074	795.29968:80858 796.30303:26634 797.30639:5549	55.66055:6 56.85632:5 67.16742:8 73.92013:8 79.78041:42 83.28928:32 103.28212:8 103.40828:5 113.96405:13 127.34003:5 133.90703:36 150.22601:10 159.07491:18 160.40527:6 161.20856:8 165.09863:12 168.72208:16 174.30379:9 174.68323:11 180.32016:7 181.7345:24 181.93324:7 190.26176:7 197.24895:18 237.45041:13 250.36107:6 264.1633:10 276.4231:7 278.10144:18 282.22791:7 293.38303:19 300.414:14 305.22867:…		1	1	1	0.0435065848072435	0.0456416207821954	0.169578413963465
HILIC_pos_760_58459a0_498	HILIC_pos	HILIC_pos	6284	0.498	760.58459	Unknown	4								1-Hexadecanoyl-2-(9Z-octadecenoyl)-sn-glycero-3-phosphocholine	[M+H]+	adduct linked to 6152_[M+K]+; adduct linked to 6492_[M+CH3OH+H]+	0.377	TRUE	null	760.58507999999904		WTJKGGKOPKCXLL-VTFRZYRUNA-N	CCCCCCCCCCCCCCCC(=O)OC[C@H](COP([O-])(=O)OCC[N+](C)(C)C)OC(=O)CCCCCCC\C=C/CCCCCCCC	430	TRUE	TRUE	TRUE		FALSE	FALSE	null	null	82.4	null	56.9	87.2	100	1573.08	220524ST_1111A_Hilic_pos_084	760.58264:86572 761.58599:136465 762.58935:34451	50.24016:6 60.07948:230 60.09643:15 60.81437:8 81.04711:23 92.26157:31 118.24004:13 122.57988:6 152.43901:6 153.49084:15 180.32111:60 180.32942:16 184.07303:299 216.02357:5 244.72459:18 252.99509:24 260.21698:8 375.20023:6 402.24222:22 448.08972:8 530.95001:6 540.41528:18 575.50238:122 575.51355:111 615.08636:11 733.80255:16 748.43286:10 760.58734:570 760.60773:50 760.64514:7 760.86871:55		1	1	1	0.00799632891085959	0.00534505401905895	0.0154702324210905
HILIC_pos_316_24792a0_807	HILIC_pos	HILIC_pos	2588	0.807	316.24792	Unknown	4								ACar 10:0	[M]+	ion correlated with 2568	0.913	TRUE	null	316.24822999999901		LZOSYCMHQXPBFU-UHFFFAOYSA-O		430	TRUE	TRUE	TRUE		FALSE	FALSE	null	null	88.3	null	75.2	84.7	100	35.52	220524ST_1111A_Hilic_pos_074	316.24789:5421 317.25124:2674 318.2546:528	52.32784:8 58.28852:13 58.57175:5 60.10816:25 63.33299:5 65.39185:16 66.58559:8 71.21109:5 71.50066:15 83.63805:7 85.02856:311 85.08686:8 87.56501:13 88.87965:7 91.061:5 91.77774:6 102.74665:33 103.72845:10 105.8954:20 112.80046:7 124.39464:16 125.16735:5 125.99471:23 130.91379:8 139.17905:6 143.37976:22 147.99545:10 148.70828:6 156.50276:10 156.72897:5 157.17311:5 172.41875:7 176.77716:16 177.61…		1	1	1	0.0632610116950381	0.0201650727057951	0.0716363082103519
HILIC_pos_85_02822a3_112	HILIC_pos	HILIC_pos	139	3.112	85.02822	Unknown	4								1,4-Butynediol	[M-H]-	ion correlated with 1133; similar chromatogram in higher mz_2320; similar chromatogram in higher mz_3824; similar chromatogram in higher mz_4506; similar chromatogram in higher mz_5296; found in higher mz's MsMs_1367	0.913	TRUE	null	85.028279999999896		DLDJFQGPPSQZKI-UHFFFAOYSA-N		430	TRUE	TRUE	TRUE		FALSE	FALSE	null	null	81.099999999999895	null	60	75	100	25.91	220524ST_1111A_Hilic_pos_077	85.02815:6387 86.0315:999 87.03486:0	51.37844:20 54.03846:8 57.03119:146 57.03592:68 58.29267:9 59.9261:18 64.4169:11 65.72943:13 66.62629:6 71.0961:31 73.0727:5 77.56435:16 80.96095:28 84.91098:23 85.02905:996 85.03565:87 85.04605:10 85.04991:10 85.11957:8 85.4995:26		1	1	1	0.0149394482319085	0.0127022164420236	0.0213740301891715
HILIC_pos_814_34955a6_24	HILIC_pos	HILIC_pos	6654	6.24	814.34955	Unknown	4								Unknown	[M+Na]+	adduct linked to 6249_[M+H-2H2O]+	0.971	TRUE	null	null	null	null	null	999	FALSE	FALSE	FALSE		FALSE	FALSE	null	null	null	null	null	null	null	334.43	220524ST_1111A_Hilic_pos_074	814.35083:26021 815.35418:15409 816.35754:4695	50.14211:6 50.22357:11 53.56403:5 53.74363:8 54.82522:7 55.27684:7 55.59195:10 56.1184:22 58.63047:5 62.60229:6 66.60291:6 66.63064:5 70.47024:7 78.47453:6 80.72929:6 88.04028:10 94.99089:7 96.97211:11 100.7477:15 102.01471:6 105.97945:8 106.22079:21 108.0209:41 110.27059:11 110.38791:20 114.29527:18 116.92739:6 124.69636:6 130.38484:13 138.13782:19 142.6424:8 142.68541:6 146.00697:9 146.45853:8 …		1	1	1	0.0407067942239672	0.0257388007602056	0.100165435838941
HILIC_pos_593_30609a7_776	HILIC_pos	HILIC_pos	4941	7.776	593.30609	Unknown	4								Unknown	[M+K]+	adduct linked to 4809_[M+Na]+	0.42	TRUE	null	null	null	null	null	999	FALSE	FALSE	FALSE		FALSE	FALSE	null	null	null	null	null	null	null	9.7	220524ST_1111A_Hilic_pos_080	593.30664:24555 594.30999:13500 595.31335:3114	50.63425:16 52.17931:7 59.35273:5 63.28075:11 64.92704:6 66.16952:36 69.00011:6 69.67146:15 72.654:18 73.30189:8 76.99588:8 77.88558:33 78.69435:6 80.46886:16 88.36447:8 92.69942:10 104.17577:17 105.85647:13 106.76539:15 107.34484:11 121.26717:16 121.48673:9 123.55161:5 125.65549:16 131.23689:8 133.13197:7 155.00398:20 157.15643:14 166.40111:6 169.33403:16 176.72289:5 177.88844:12 194.66405:13 19…		1	1	1	0.0814088288216691	0.0433790846579422	0.121958742400942
HILIC_pos_241_15411a4_587	HILIC_pos	HILIC_pos	1736	4.587	241.15411	Unknown	4								(4R,4aS,6R)-6-isopropenyl-4,4a-dimethyl-4,4a,5,6,7,8-hexahydro-2(3H)-naphthalenone	[M+Na]+		0.565	TRUE	7.67	241.16	Eremophilane, 8,9-secoeremophilane and furoeremophilane sesquiterpenoids	WTOYNNBCKUYIKC-JMSVASOKSA-N	O=C1C=C2CCC(C(=C)C)CC2(C)C(C)C1	430	TRUE	TRUE	TRUE		FALSE	FALSE	null	null	80.7	100	74.3	75	100	36.29	220524ST_1111A_Hilic_pos_074	241.15419:8284 242.15754:1246 243.1609:372	50.30627:5 50.80484:13 51.61247:7 53.09707:11 53.96609:18 54.27036:23 54.68719:5 55.40151:5 55.51552:20 58.21542:5 59.16726:16 62.4597:8 65.30202:21 65.51326:8 67.89319:26 68.90783:20 69.48415:7 71.98732:6 73.52963:13 73.63095:70 76.97963:11 77.74886:41 78.87186:10 79.20288:21 79.78365:15 81.20132:26 84.48238:8 96.35419:26 100.31546:16 102.30418:7 103.21212:11 118.40614:25 118.48438:13 121.97071:…		1	1	1	0.380696632631498	0.145774796292091	0.367473731743812
HILIC_pos_124_92252a3_164	HILIC_pos	HILIC_pos	493	3.164	124.92252	Unknown	4								Unknown	[M+H]+		0.971	TRUE	null	null	null	null	null	999	FALSE	FALSE	FALSE		FALSE	FALSE	null	null	null	null	null	null	null	28.04	220524ST_1111A_Hilic_pos_074	124.92228:5496 125.92563:438 126.92899:800	54.77078:6 58.03337:5 60.10981:18 62.1388:13 63.19684:15 65.24443:12 66.41905:6 69.1405:6 69.76164:13 74.32582:18 76.3402:5 78.33136:15 90.20903:9 91.67081:6 92.79767:23 94.3354:6 94.40113:39 97.39463:11 101.22074:10 104.43749:28 113.1909:11 116.31232:9 118.59981:6 120.98389:18 125.06341:5 125.08245:565 125.10765:383 125.1276:8 125.13502:9 125.1413:6		1	1	1	0.0178627715515622	0.0173992271243862	0.0729626120728087
HILIC_pos_756_30688a6_245	HILIC_pos	HILIC_pos	6249	6.245	756.30688	Unknown	4								Unknown	[M+H-2H2O]+	adduct linked to 6654_[M+Na]+	0.942	TRUE	null	null	null	null	null	999	FALSE	FALSE	FALSE		FALSE	FALSE	null	null	null	null	null	null	null	86.58	220524ST_1111A_Hilic_pos_083	756.30579:4824 757.30914:3586 758.3125:2425	50.93075:6 52.56057:10 52.95098:13 53.46646:11 55.09877:7 56.93596:8 57.26665:9 57.82465:12 57.99106:6 59.29535:11 60.74336:11 61.27956:5 61.91252:7 62.59794:10 64.038:13 64.20964:6 68.86244:8 69.77674:34 69.78088:6 75.72692:10 79.24146:6 79.33463:7 80.40688:8 80.42439:6 82.84111:8 89.61876:5 91.78166:7 95.00389:21 102.56943:18 108.83664:11 112.41652:6 113.44812:6 129.88419:12 133.97171:18 137.58…		1	1	1	0.0374204152433103	0.0511974360742578	0.0945726087453881
HILIC_pos_561_01233a6_666	HILIC_pos	HILIC_pos	4701	6.666	561.01233	Unknown	4								Unknown	[M+H]+	adduct linked to 4874_[M+Na]+	0.812	TRUE	null	null	null	null	null	999	FALSE	FALSE	FALSE		FALSE	FALSE	null	null	null	null	null	null	null	51.29	220524ST_1111A_Hilic_pos_080	561.01123:3820 562.01458:1617 563.01794:307	53.19155:16 53.27245:6 54.05604:18 56.34647:6 57.26653:21 58.73977:27 58.8051:33 63.2993:11 64.97585:10 66.78977:10 67.88483:5 68.91533:6 72.75446:18 74.55587:15 77.56647:21 91.1215:18 94.49491:8 98.87496:8 103.31779:16 104.32481:15 107.95501:6 115.92118:16 117.29858:10 120.0739:11 121.66879:15 125.35531:10 127.59422:8 130.66241:9 136.97377:8 137.33453:10 138.00684:27 138.05428:12 140.48312:17 14…		1	1	1	0.0171048987050753	0.0206027034662984	0.0222575115790914
HILIC_pos_748_24902a6_279	HILIC_pos	HILIC_pos	6195	6.279	748.24902	Unknown	4								Unknown	[M+NH4]+	ion correlated with 3400; adduct linked to 21502_[2M+H]+	0.928	TRUE	null	null	null	null	null	999	FALSE	FALSE	FALSE		FALSE	FALSE	null	null	null	null	null	null	null	77.46	220524ST_1111A_Hilic_pos_074	748.24792:7664 749.25127:6323 750.25463:1726	51.73704:21 52.89506:6 64.37269:5 68.4412:13 70.20829:5 77.95417:6 78.35812:35 78.68499:11 82.00311:6 89.72866:13 100.41073:20 101.61364:17 114.94226:10 136.80363:8 136.85699:17 138.31146:15 140.62517:7 148.14342:16 151.13075:14 153.46545:33 160.12045:7 166.41818:12 175.08159:10 179.86842:14 182.47495:16 182.7925:7 199.08009:11 258.93631:18 271.97025:6 274.50204:14 281.92853:6 301.85992:31 304.56…		1	1	1	0.037227532156261	0.0436192970280191	0.091302019384423
HILIC_pos_626_08087a5_319	HILIC_pos	HILIC_pos	5252	5.319	626.08087	Unknown	4								Unknown	[M+H]+	ion correlated with 8758; adduct linked to 5400_[M+Na]+	0.797	TRUE	null	null	null	null	null	999	FALSE	FALSE	FALSE		FALSE	FALSE	null	null	null	null	null	null	null	25.75	220524ST_1111A_Hilic_pos_081	626.07794:3005 627.08129:444 628.08465:555	50.36453:10 50.81709:11 52.85487:30 54.38935:5 56.09158:16 58.91697:5 62.39615:10 62.85729:11 65.69793:6 67.57895:8 69.51582:6 69.93356:21 71.89824:17 75.90536:6 77.43641:23 78.19703:13 78.27555:6 78.53436:10 81.82217:26 82.08919:16 82.43581:10 83.71573:6 83.79791:11 85.52259:6 85.56981:13 87.17775:8 87.75498:10 94.72046:5 95.96781:9 98.15576:11 98.43247:15 98.65921:5 103.23287:8 104.90153:17 105…		1	1	1	0.0732791960468647	0.0403243163301834	0.180346363489874
HILIC_pos_1318_20386a6_56	HILIC_pos	HILIC_pos	18427	6.56	1318.20386	Unknown	4								Unknown	[M+2H]2+		0.551	TRUE	null	null	null	null	null	999	FALSE	FALSE	FALSE		FALSE	FALSE	null	null	null	null	null	null	null	47.63	220524ST_1111A_Hilic_pos_084	1318.19971:3124 1319.20306:7881 1320.20642:692	50.34514:17 51.6061:44 55.56268:9 56.25247:13 56.56267:15 56.95222:15 59.36625:13 62.7239:7 63.99509:25 64.65567:15 69.64047:11 70.15312:5 71.69884:5 72.00858:12 73.72697:6 74.92357:9 75.29713:6 75.88132:5 76.08031:21 76.10459:8 78.57772:10 84.15466:8 85.07736:6 85.72392:5 86.41993:18 88.42522:13 88.96574:13 89.55897:6 90.3074:6 90.9741:10 92.71735:11 92.98395:47 93.7401:6 93.86753:6 95.49078:22 …		1	1	1	0.0630650996305668	0.0626642051342545	0.0506739833780959
HILIC_pos_1415_07239a6_157	HILIC_pos	HILIC_pos	20523	6.157	1415.07239	Unknown	4								Unknown	[M+2H]2+		0.913	TRUE	null	null	null	null	null	999	FALSE	FALSE	FALSE		FALSE	FALSE	null	null	null	null	null	null	null	55.71	220524ST_1111A_Hilic_pos_084	1415.07251:4952 1416.07586:9827 1417.07922:1881	52.46225:5 54.59464:33 55.96436:18 56.16305:10 58.37125:8 58.89628:6 59.01298:10 60.70201:6 61.272:15 61.93902:16 63.38726:8 64.42763:40 65.3744:6 67.28754:5 68.56953:6 69.07935:11 71.73282:5 74.78573:16 75.96759:13 78.84775:7 79.27173:6 79.59862:6 80.09459:5 82.75313:23 87.50314:7 90.55453:11 94.63586:6 97.40801:6 98.16407:23 100.89227:6 101.21464:10 102.9522:11 104.05017:8 105.89259:9 107.8291:…		1	1	1	0.0516312019156555	0.0664132534570207	0.108572085132086
HILIC_pos_125_98631a7_831	HILIC_pos	HILIC_pos	505	7.831	125.98631	Unknown	4								Unknown	[M+H]+		1	TRUE	null	null	null	null	null	999	FALSE	FALSE	FALSE		FALSE	FALSE	null	null	null	null	null	null	null	182.98	220524ST_1111A_Hilic_pos_074	125.98606:25806 126.98941:1226 127.99277:0	52.55676:15 52.60485:70 52.80659:15 55.38504:6 58.83638:6 60.38486:5 60.54698:19 60.73336:6 61.26421:22 66.05286:6 71.04436:11 71.83542:21 73.26433:15 74.10628:18 79.56712:5 82.19029:11 83.85182:6 83.94949:16 83.95602:9 84.95948:2791 84.96619:142 84.97442:15 84.977:21 84.9827:31 84.99667:5 84.99955:6 85.00308:8 85.00843:21 85.02357:24 85.09904:25 85.71114:24 85.91137:26 88.07972:8 88.89032:8 88.9…		1	1	1	0.021171183573696	0.030303340020142	0.0516579370657055
HILIC_pos_315_10278a1_149	HILIC_pos	HILIC_pos	2575	1.149	315.10278	Unknown	4								(3R)-4,4-dimethyl-3-[(2S,3R,4S,5S,6R)-3,4,5-trihydroxy-6-(hydroxymethyl)oxan-2-yl]oxyoxolan-2-one	[M+Na]+	adduct linked to 2353_[M+H]+	0.768	TRUE	null	315.10503999999901	Fatty acyl glycosides of mono- and disaccharides	BFCZPWYLRHFBNO-DTJAAUDXSA-N	O=C1OCC(C)(C)C1OC2OC(CO)C(O)C(O)C2O	430	TRUE	TRUE	TRUE		FALSE	FALSE	null	null	83.4	null	83.8	77.8	50	32.8	220524ST_1111A_Hilic_pos_081	315.10294:4259 316.10629:1668 317.10965:1059	50.67205:21 50.71892:10 54.69098:6 55.37771:15 56.64722:7 56.72522:18 60.67249:13 65.7976:7 66.52017:11 67.21283:23 75.69094:10 78.41463:11 78.82618:16 79.77292:15 79.99688:10 83.8513:8 83.90739:11 86.28004:18 86.88675:6 88.24338:10 97.22965:5 98.35575:10 102.21354:29 106.43525:10 107.27391:11 109.3727:6 111.99534:10 113.76825:10 114.38542:8 114.74021:8 115.22627:6 117.44193:18 119.39416:15 119.9…		1	1	1	0.0835589292624898	0.0940669669362428	0.0885423302758084
HILIC_pos_536_26801a6_456	HILIC_pos	HILIC_pos	4452	6.456	536.26801	Unknown	4								w/o MS2:"2-((R)-4-((3R,5R,6S,7R,8S,9S,10R,13R,14S,17R)-3,6,7-trihydroxy-10,13-dimethylhexadecahydro-1H-cyclopenta[a]phenanthren-17-yl)pent-2-enamido)ethane-1-sulfonic acid"	[M+H]+	ion correlated with 5528	0.014	TRUE	null	536.26500999999905		JZAIXDCPNUAWTQ-KAJAMYNGSA-N		530	TRUE	TRUE	FALSE		FALSE	FALSE	null	null	96.2	null	null	null	null	1.97	220524ST_1111A_Hilic_pos_081	536.26801:14736 537.27136:4651 538.27472:977	55.14713:10 55.83409:6 57.52393:8 59.42765:23 60.01093:12 61.7721:13 70.0857:6 70.13396:6 70.79369:6 75.08377:6 76.6934:11 77.51551:6 81.82879:10 82.29529:5 82.95652:58 82.96073:36 84.97672:8 85.12182:13 85.91976:11 86.58187:16 86.60906:8 90.8484:15 96.88025:11 98.18424:5 99.08026:119 99.09003:26 102.99642:8 109.02924:10 112.11547:8 112.13041:26 115.18207:5 128.37859:5 129.5491:6 133.17:8 135.067…		1	1	1	0.0171092502265033	0.00823782946474788	0.0764147721989589
HILIC_pos_754_36249a5_981	HILIC_pos	HILIC_pos	6239	5.981	754.36249	Unknown	4								Unknown	[M+Na]+	adduct linked to 5839_[M+H-2H2O]+	0.681	TRUE	null	null	null	null	null	999	FALSE	FALSE	FALSE		FALSE	FALSE	null	null	null	null	null	null	null	42.27	220524ST_1111A_Hilic_pos_083	754.36169:3518 755.36504:6819 756.3684:1776	57.60007:6 58.36212:16 60.2217:9 60.62352:5 61.28265:6 63.5001:6 64.46103:10 69.91315:5 71.06403:18 79.11318:11 80.20422:5 84.9695:24 95.65134:13 97.54919:11 106.50597:15 113.39481:10 120.62338:5 121.20038:6 123.54427:6 129.16187:5 129.95618:12 130.33861:11 133.78931:9 138.07637:25 138.66357:8 143.23244:6 143.62144:8 144.39452:6 151.63506:12 159.82831:10 164.21706:9 182.02489:16 182.24619:9 186.7…		1	1	1	0.0301862887255693	0.0273991760556582	0.0560850287751628
HILIC_pos_255_94388a7_834	HILIC_pos	HILIC_pos	1891	7.834	255.94388	Unknown	4								Unknown	[M+H]+	ion correlated with 1457	1	TRUE	null	null	null	null	null	999	FALSE	FALSE	FALSE		FALSE	FALSE	null	null	null	null	null	null	null	63.88	220524ST_1111A_Hilic_pos_075	255.94385:7520 256.9472:1114 257.95056:0	50.46551:13 54.38431:6 58.2831:6 62.4795:11 62.51067:8 62.89001:11 65.1808:16 66.73414:6 67.36171:12 67.96943:15 68.06541:16 71.9324:5 72.29572:40 75.59139:11 76.39026:6 88.47011:5 90.65927:18 98.10482:11 102.03249:8 103.11357:5 106.6949:8 107.07716:8 107.63065:6 107.71584:10 112.7414:11 121.02752:309 121.05704:14 128.13963:11 128.40627:7 130.09785:9 130.8511:18 134.99536:6 137.44818:28 140.06558…		1	1	1	0.0407615127028331	0.0317215162034146	0.0720653709656183
HILIC_pos_520_33191a0_73	HILIC_pos	HILIC_pos	4301	0.73	520.33191	Unknown	4								Unknown	[M+H-2H2O]+	adduct linked to 4823_[M+Na]+	0.667	TRUE	null	null	null	null	null	999	FALSE	FALSE	FALSE		FALSE	FALSE	null	null	null	null	null	null	null	30.51	220524ST_1111A_Hilic_pos_080	520.33185:6639 521.3352:5984 522.33856:2245	52.89393:16 57.48722:16 59.75725:13 72.74837:26 83.60456:15 90.25575:23 95.36811:21 102.83239:16 119.73489:18 124.00927:10 152.50549:5 153.5076:5 156.59712:10 156.63309:14 166.75105:12 180.60994:14 182.71437:24 199.44122:10 203.23895:23 220.30345:13 223.09221:18 224.12442:10 226.07103:7 277.98276:20 279.77817:9 287.70654:33 294.36868:9 301.57037:7 311.89865:35 312.70807:6 314.96704:15 323.06885:2…		1	1	1	0.0275692236313755	0.0371112631980494	0.0338324258398281
HILIC_pos_1286_52417a6_157	HILIC_pos	HILIC_pos	17617	6.157	1286.52417	Unknown	4								Unknown	[M+2H]2+		0.971	TRUE	null	null	null	null	null	999	FALSE	FALSE	FALSE		FALSE	FALSE	null	null	null	null	null	null	null	228.78	220524ST_1111A_Hilic_pos_075	1286.52063:36549 1287.52398:26841 1288.52734:8493	50.6409:6 50.86091:5 56.22364:8 56.78028:9 59.03224:5 59.63061:7 62.26831:11 62.64742:11 63.19929:6 63.83929:20 64.71606:16 65.88458:8 66.10393:16 67.00023:18 71.91948:20 77.92498:11 80.7428:11 94.81002:6 100.08028:11 105.12429:14 105.5788:8 105.82312:20 111.71722:18 111.7849:10 112.27734:15 114.30294:10 114.74835:5 115.70669:6 120.18842:10 120.22577:8 123.55989:10 123.9139:20 128.23605:13 130.88…		1	1	1	0.0187526194365094	0.0178711272798143	0.0571251749665521
HILIC_pos_593_30676a0_695	HILIC_pos	HILIC_pos	4953	0.695	593.30676	Unknown	4								Unknown	[M+Na]+	adduct linked to 4432_[M+H-2H2O]+	0.942	TRUE	null	null	null	null	null	999	FALSE	FALSE	FALSE		FALSE	FALSE	null	null	null	null	null	null	null	27.4	220524ST_1111A_Hilic_pos_074	593.30627:19135 594.30962:10658 595.31298:4793	52.29673:10 58.0444:7 65.77016:15 67.45658:10 67.90215:31 70.5946:15 72.28296:6 76.16497:28 76.85801:18 77.11881:16 77.34748:10 78.18238:36 81.06912:16 81.39347:9 84.05746:5 89.85845:16 91.33434:21 92.61278:20 94.20395:8 97.47791:5 97.81241:5 102.90212:11 107.15727:5 108.31625:9 112.27628:6 121.51112:30 126.23898:8 128.69926:20 130.32973:6 130.50906:13 136.83261:6 137.46542:19 138.85745:10 141.89…		1	1	1	0.0154871763512704	0.0150691959208252	0.0516330954587181
HILIC_pos_132_98718a1_857	HILIC_pos	HILIC_pos	620	1.857	132.98718	Unknown	4								Unknown	[M+H]+		0.739	TRUE	null	null	null	null	null	999	FALSE	FALSE	FALSE		FALSE	FALSE	null	null	null	null	null	null	null	23.16	220524ST_1111A_Hilic_pos_074	132.98692:3443 133.99027:0 134.99363:0	50.79588:8 50.92622:10 50.96285:16 52.17416:8 53.57714:5 53.97222:12 56.8746:8 57.7651:13 57.77858:8 59.42141:6 59.90031:8 61.03886:382 61.05725:6 63.1243:35 63.94115:10 65.2963:18 66.66627:6 69.18158:10 72.25446:5 77.00215:16 77.62281:11 77.72673:16 79.10517:7 79.34148:8 81.836:47 88.3648:11 88.42197:23 89.96268:20 90.0538:139 90.11713:10 92.81935:10 92.89284:5 93.59573:6 98.30966:16 101.05581:8…		1	1	1	0.0370096338260206	0.0522340072228466	0.0524187538767808
HILIC_pos_760_58392a0_735	HILIC_pos	HILIC_pos	6283	0.735	760.58392	Unknown	4								1-Oleoyl-2-palmitoyl-sn-glycero-3-phosphocholine	[M+H]+	adduct linked to 6445_[M+Na]+	0.797	TRUE	null	760.58507999999904		RRVPPYNAZJRZFR-VTFRZYRUNA-N	CCCCCCCCCCCCCCCC(=O)O[C@H](COC(=O)CCCCCCC\C=C/CCCCCCCC)COP([O-])(=O)OCC[N+](C)(C)C	430	TRUE	TRUE	TRUE		FALSE	FALSE	null	null	80.3	null	59.8	85.7	75	779.56	220524ST_1111A_Hilic_pos_076	760.58289:87836 761.58624:90723 762.5896:24403	50.14885:10 54.96808:13 55.20139:7 60.70722:10 61.23375:16 71.07275:288 71.07936:37 71.11711:6 71.12172:5 71.53951:8 86.09606:279 86.09947:76 86.10385:8 86.10669:41 86.11618:5 86.14548:9 87.73388:23 90.54074:31 95.1931:101 100.30834:35 116.43687:19 119.95983:10 125.32704:6 132.95378:24 139.02728:6 149.09985:8 172.77122:5 173.30382:25 184.06732:124 184.07358:2832 184.08499:97 184.09039:11 184.0977…		1	1	1	0.014203864119054	0.0180361249240783	0.0263964098622886
HILIC_pos_380_095a6_925	HILIC_pos	HILIC_pos	3194	6.925	380.095	Unknown	4								(4-chlorophenyl)(7,8-dimethoxy-3-methyl-2,3-dihydro-1H-benzo[d]azepin-4-yl)methanone	[M+Na]+	similar chromatogram in higher mz_22327	0.435	TRUE	6.52	380.10001	Benzazepines	XWOLWJSHOPYCNG-UHFFFAOYSA-N	O=C(C1=CC=C(Cl)C=C1)C2=CC=3C=C(OC)C(OC)=CC3CCN2C	430	TRUE	TRUE	TRUE		FALSE	FALSE	null	null	82	100	70.2	75	100	24.8	220524ST_1111A_Hilic_pos_080	380.09607:3942 381.09942:462 382.10278:1342	50.72103:5 51.13331:16 54.39319:20 58.89402:10 60.509:16 62.32976:6 63.63809:11 64.07232:10 64.2746:6 66.20642:10 67.22498:8 71.4839:5 75.43996:5 75.86852:5 76.88944:5 82.07611:46 82.10095:10 83.12047:5 84.11762:6 84.41251:11 85.88751:12 87.48333:6 89.55087:20 92.24593:10 95.14704:7 96.80872:5 100.22941:21 101.24436:10 101.51626:5 101.90633:6 106.2619:5 108.2588:46 110.49494:5 112.47889:15 114.83…		1	1	1	0.177928977936772	0.12854476272485	0.18924191658659
HILIC_pos_457_1579a7_585	HILIC_pos	HILIC_pos	3793	7.585	457.1579	Unknown	4								7-O-Ethylmorroniside	[M+Na]+		0.768	TRUE	4.17	457.16	O-glycosyl compounds	IRKFOLIBBQDADK-LEYKIWRXSA-N	O=C(OC)C1=COC(OC2OC(CO)C(O)C(O)C2O)C3C(OC(OCC)CC13)C	430	TRUE	TRUE	TRUE		FALSE	FALSE	null	null	80.7	99.9	80.2	73.2	50	6	220524ST_1111A_Hilic_pos_075	457.15732:12291 458.16067:3852 459.16403:0	50.19118:6 51.72838:11 52.15141:26 54.71034:6 59.8515:18 62.87271:41 63.95107:6 79.29363:6 82.23608:6 83.73205:13 88.99273:35 91.89222:6 93.32847:11 96.56549:11 96.72017:13 101.67489:6 102.56023:20 104.36692:6 112.23713:5 117.87404:13 118.89491:8 125.07125:13 127.94396:6 150.28423:17 150.32806:12 156.50337:12 175.94427:14 179.175:7 193.92342:26 214.07312:11 216.0804:5 227.2507:7 232.77579:5 243.8…		1	1	1	0.0485362682636654	0.044626362302961	0.168809469040559
HILIC_pos_129_10223a7_154	HILIC_pos	HILIC_pos	562	7.154	129.10223	Unknown	4								4-Piperidinecarboxamide	[M+H]+		0.812	TRUE	null	129.10220000000001		DPBWFNDFMCCGGJ-UHFFFAOYSA-N		430	TRUE	TRUE	TRUE		FALSE	FALSE	null	null	84.9	null	74.2	87.5	66.7	8.39	220524ST_1111A_Hilic_pos_078	129.10226:6181 130.10561:0 131.10897:0	54.57884:26 55.96977:17 61.47211:8 61.48381:6 63.76401:13 65.72689:6 66.78452:6 68.71264:8 74.21495:10 76.98244:11 82.06481:218 82.07189:20 82.11045:6 87.68534:6 88.02312:5 89.07128:13 89.28956:15 89.53771:23 91.07043:16 92.22263:7 97.26943:5 98.53809:10 99.37973:6 105.84597:11 112.09995:963 112.10673:132 112.11534:5 112.12556:13 112.12839:11 112.14244:11 112.16057:12 112.52853:16 113.05972:42 11…		1	1	1	0.0653133234837058	0.0746927741952258	0.204659676098676
HILIC_pos_622_20819a6_278	HILIC_pos	HILIC_pos	5224	6.278	622.20819	Unknown	4								Unknown	[M+Na]+	adduct linked to 4871_[M+H-H2O]+	0.971	TRUE	null	null	null	null	null	999	FALSE	FALSE	FALSE		FALSE	FALSE	null	null	null	null	null	null	null	247.62	220524ST_1111A_Hilic_pos_074	622.20825:30479 623.2116:18919 624.21496:4683	51.36233:8 55.13411:12 62.30953:8 62.70026:10 62.75159:5 63.12326:20 63.37386:8 64.53786:6 65.43424:6 67.38585:8 72.75159:8 82.07304:11 85.74228:5 88.91678:6 100.32391:16 102.32888:8 105.07591:20 130.34331:10 131.07938:5 134.87831:6 154.43857:10 175.04041:7 184.35097:5 221.01852:195 221.02898:12 221.05045:8 230.4292:6 231.62817:17 232.31178:15 238.65352:7 260.9649:9 261.0524:10 262.57886:10 270.7…		1	1	1	0.0384864310565503	0.0505516397664137	0.115963258129211
HILIC_pos_474_83374a7_834	HILIC_pos	HILIC_pos	3921	7.834	474.83374	Unknown	4								Unknown	[M+H-2H2O]+	ion correlated with 2865; adduct linked to 4507_[M+CH3OH+H]+	1	TRUE	null	null	null	null	null	999	FALSE	FALSE	FALSE		FALSE	FALSE	null	null	null	null	null	null	null	66.14	220524ST_1111A_Hilic_pos_074	474.83347:5274 475.83682:970 476.84018:1104	50.7122:5 51.25425:6 52.08344:5 58.54535:5 58.92926:15 60.27054:6 60.57113:36 64.62399:30 74.5511:25 75.70753:17 84.26898:11 85.09875:15 86.64905:16 88.65563:7 95.658:10 103.30191:9 105.62006:13 110.32823:5 116.06201:16 121.52796:7 127.8223:16 137.0387:13 137.13699:13 145.12392:5 146.24927:10 147.41687:7 151.32843:8 153.55672:8 154.08081:19 156.42395:11 157.59087:10 163.93727:15 169.91003:5 179.0…		1	1	1	0.0559803900675614	0.0288406480985336	0.0744496260713824
HILIC_pos_96_0443a0_547	HILIC_pos	HILIC_pos	224	0.547	96.0443	Unknown	4								2(1H)-Pyridinone	[M+H]+	adduct linked to 360_[M+CH3OH+H]+	0.493	TRUE	null	96.044399999999897		UBQKCCHYAOITMY-UHFFFAOYSA-N	OC1=NC=CC=C1	430	TRUE	TRUE	TRUE		FALSE	FALSE	null	null	83.6	null	82.8	77	50	22.61	220524ST_1111A_Hilic_pos_077	96.04471:3385 97.04806:24946 98.05142:1270	52.40166:21 52.64339:10 53.9297:6 55.37373:18 56.94974:5 59.97958:5 61.20538:12 61.72531:6 62.3611:15 62.99742:11 63.75313:15 63.84172:20 64.45918:10 65.62294:9 67.29636:15 67.97044:6 68.28496:6 68.40548:6 68.64743:6 68.73436:21 70.8365:6 71.47653:6 72.31297:6 72.64645:16 74.85097:23 76.09495:6 76.48507:6 81.63417:10 82.19224:11 84.62877:12 86.81802:10 86.88249:20 87.58538:6 89.26239:20 91.04629:…		1	1	1	0.222222875192731	0.0260599941670632	0.312935174329714
HILIC_pos_558_17932a6_404	HILIC_pos	HILIC_pos	4642	6.404	558.17932	Unknown	4								Unknown	[M+H]+	adduct linked to 4860_[M+Na]+	0.971	TRUE	null	null	null	null	null	999	FALSE	FALSE	FALSE		FALSE	FALSE	null	null	null	null	null	null	null	325.16	220524ST_1111A_Hilic_pos_074	558.17908:92918 559.18243:29889 560.18579:6717	57.02533:6 57.42638:21 58.79973:13 62.06055:308 62.07779:13 62.10101:15 62.11409:6 77.89193:10 92.03259:5 123.57495:6 130.6145:12 138.86739:25 138.88309:6 153.27472:8 159.73273:21 185.22931:9 185.52316:10 187.86263:16 187.97549:7 196.22641:18 198.03809:9 198.05086:479 198.05688:337 198.06325:66 198.08508:24 198.12689:7 198.44252:28 198.55125:37 199.05794:70 208.15147:9 213.1906:19 215.20174:5 215…		1	1	1	0.00984036845627631	0.00796344942082238	0.0521552156063899
HILIC_pos_838_83765a4_319	HILIC_pos	HILIC_pos	6820	4.319	838.83765	Unknown	4								Unknown	[M+H]+	ion correlated with 7972; ion correlated with 4733; ion correlated with 7237; ion correlated with 6346	0.304	TRUE	null	null	null	null	null	999	FALSE	FALSE	FALSE		FALSE	FALSE	null	null	null	null	null	null	null	69.26	220524ST_1111A_Hilic_pos_074	838.83466:7018 839.83801:939 840.84137:430	51.12735:5 54.88286:8 57.04313:26 58.59775:13 60.90939:6 61.62817:10 61.83677:13 62.07033:6 62.74208:15 69.77172:16 78.54379:5 79.24326:10 79.71106:6 80.59837:16 81.88973:6 84.84158:14 84.87006:5 87.63919:6 93.78284:5 95.67102:11 95.68162:13 101.4823:6 103.59332:36 114.03024:39 116.18192:6 119.94535:8 120.45178:6 123.4309:11 131.26012:11 134.83984:8 136.71764:13 140.13646:10 143.85867:15 145.4368…		1	1	1	0.437603711116106	0.180622226734397	0.524183495835169
HILIC_pos_515_2132a6_162	HILIC_pos	HILIC_pos	4272	6.162	515.2132	Unknown	4								Cytidine, 5-methyl-	[2M+H]+	similar chromatogram in higher mz_22847	0.971	TRUE	null	515.20959000000005		ZAYHVCMSTBRABG-UHFFFAOYNA-N	CC1=CN(C2OC(CO)C(O)C2O)C(=O)N=C1N	430	TRUE	TRUE	TRUE		FALSE	FALSE	null	null	81.7	null	76.2	78.900000000000006	66.7	5176.98	220524ST_1111A_Hilic_pos_080	515.21313:1791964 516.21648:463042 517.21984:106901	50.21283:21 55.13429:13 55.35526:25 59.37301:35 59.76334:6 59.77119:11 61.5159:15 61.58926:6 62.83927:16 67.95054:5 73.45023:15 77.73582:10 86.09566:480 86.10187:51 86.11799:5 86.14191:5 86.17127:5 86.86689:20 87.73759:21 88.68507:11 89.49336:18 89.84343:6 100.8137:11 103.34954:11 104.10697:3444 104.11451:191 104.12403:20 104.12912:71 104.1433:6 104.14804:15 104.15286:15 104.15832:55 104.16761:10…		1	1	1	0.0122629558728564	0.00907367117415056	0.0722741762381657
HILIC_pos_665_74597a6_2	HILIC_pos	HILIC_pos	5569	6.2	665.74597	Unknown	4								Unknown	[M+H-2H2O]2+	adduct linked to 19918_[M+NH4]+; similar chromatogram in higher mz_5598	0.928	TRUE	null	null	null	null	null	999	FALSE	FALSE	FALSE		FALSE	FALSE	null	null	null	null	null	null	null	209.69	220524ST_1111A_Hilic_pos_074	665.74719:14844 666.75054:3032 667.7539:793	50.83025:6 50.8733:6 54.14966:23 57.38775:34 60.05929:16 61.23373:8 64.12361:6 70.19684:8 71.16157:6 86.53522:24 87.12019:5 93.34396:17 93.35568:6 97.36384:21 99.13361:15 101.06401:12 105.70063:17 107.14945:16 117.30733:19 118.17968:13 119.67063:11 122.40358:20 144.96912:24 148.03432:5 152.35976:7 158.59917:16 169.25322:30 186.74985:11 188.55624:10 189.59785:10 194.3038:6 195.36903:13 197.37204:3…		1	1	1	0.0570490242703148	0.0483882716778856	0.168152891557547
HILIC_pos_369_98886a2_472	HILIC_pos	HILIC_pos	3106	2.472	369.98886	Unknown	4								Unknown	[M+H]+		0.507	TRUE	null	null	null	null	null	999	FALSE	FALSE	FALSE		FALSE	FALSE	null	null	null	null	null	null	null	25.04	220524ST_1111A_Hilic_pos_075	369.98788:3423 370.99123:1060 371.99459:208	50.33435:23 52.11784:21 56.8676:13 57.37733:6 57.3923:13 58.57574:19 59.88441:13 61.8053:16 67.12431:6 68.32437:10 68.46814:10 68.69249:8 78.73971:6 78.9505:6 79.11159:11 81.48134:11 85.14264:6 88.02544:18 92.02823:15 92.47338:18 95.18125:6 95.91569:16 97.41429:16 103.40075:6 105.83947:8 107.6025:10 111.07335:8 111.23471:6 114.16904:15 114.37149:20 114.52801:36 114.63836:11 115.05715:79 115.06448…		1	1	1	0.0971548530676889	0.0516415210496917	0.244365682381957
HILIC_pos_173_02103a6_663	HILIC_pos	HILIC_pos	1039	6.663	173.02103	Unknown	4								Glycerol 2-phosphate	[M+H]+	adduct linked to 1272_[M+Na]+; similar chromatogram in higher mz_3273; similar chromatogram in higher mz_5935; adduct linked to 1233_[M+NH4]+; adduct linked to 2867_[2M+H]+; similar chromatogram in higher mz_1392; similar chromatogram in higher mz_3077; similar chromatogram in higher mz_4752	0.928	TRUE	6.2350000000000003	173.02106000000001				430	TRUE	TRUE	TRUE		FALSE	FALSE	null	null	80.599999999999895	100	80	62.8	60	32.29	220524ST_1111A_Hilic_pos_076	173.02097:8296 174.02432:0 175.02768:0	51.5152:6 51.82998:5 54.98045:11 55.92651:10 57.79046:35 59.17697:16 60.85675:5 62.23861:18 62.63705:11 62.98361:10 63.43197:16 63.51188:28 64.04277:43 64.06214:10 64.6752:8 65.48872:15 69.68467:26 70.83883:7 75.45852:5 80.65051:5 80.65765:6 80.97422:1935 80.98032:176 80.98816:12 80.99456:36 81.01078:6 81.02032:21 81.02857:7 81.23747:8 81.3408:16 82.22499:13 85.06653:13 87.97326:8 91.4371:16 95.5…		1	1	1	0.0355128619180272	0.0336328292961227	0.0461833473269958
HILIC_neg_96_96012a7_653	HILIC_neg	HILIC_neg	175	7.653	96.96012	Unknown	4								Phosphoric acid	[M-H]-	ion correlated with 968; adduct linked to 968_[2M-H]-; found in higher mz's MsMs_2587; found in higher mz's MsMs_1208; found in higher mz's MsMs_968; similar chromatogram in higher mz_2876	1	TRUE	null	96.958960000000005		NBIIXXVUZAFLBC-UHFFFAOYSA-N		430	TRUE	TRUE	TRUE		FALSE	FALSE	null	null	93.8	null	91.3	86.4	100	407.94	220525ST_1111A_Hilic_neg_077	96.96029:60226 97.96364:2099 98.967:5831	50.01604:21 50.12627:8 51.89648:5 52.24452:14 54.80863:7 58.17852:18 64.7291:42 66.9649:27 67.07405:41 68.4277:9 68.76659:26 70.21928:18 70.62704:40 70.99798:48 71.00509:12 71.29268:7 73.55003:28 73.55912:5 73.91356:7 74.63665:24 74.64374:9 76.26804:5 76.8404:19 76.85517:5 78.95873:539 78.96635:31 78.97676:12 78.98015:5 79.00336:9 79.95857:217 79.96413:42 80.16022:25 81.15892:18 86.33405:9 86.740…		1	1	1	0.023854080087299	0.0159712520760775	0.0344989203422614
HILIC_pos_204_08675a7_131	HILIC_pos	HILIC_pos	1359	7.131	204.08675	Unknown	4				Ville	C8H15NO6			N-Acetyl-D-glucosamine	[M+H-H2O]+	adduct linked to 1184_[M+H-H2O]+; similar chromatogram in higher mz_4194	0.739	TRUE	null	204.08670000000001		OVRNDRQMDRJTHS-PVFLNQBWSA-N	CC(=O)N[C@H]1[C@@H](O)O[C@H](CO)[C@@H](O)[C@@H]1O	430	TRUE	TRUE	TRUE		FALSE	FALSE	null	null	87.4	null	79.599999999999895	93.3	61.5	44.6	220524ST_1111A_Hilic_pos_077	204.08653:12667 205.08988:2678 206.09324:0	50.80209:6 51.00248:12 51.63891:23 54.80558:32 55.54537:15 56.29348:21 56.30978:56 56.54451:13 57.32047:9 58.24733:5 58.39593:6 58.71489:6 59.18397:8 60.04493:340 60.0603:7 60.16695:5 61.08808:5 61.97992:6 63.085:10 63.96877:6 64.346:28 64.47335:10 65.71633:18 71.76709:20 73.6532:27 74.11969:8 74.28078:6 74.48181:6 74.58765:5 77.37893:14 80.06677:6 80.4525:8 82.4645:11 84.04448:103 84.05015:38 84…		1	1	1	0.0441472280443159	0.0299757175279789	0.0662718395034785
HILIC_pos_344_87549a7_834	HILIC_pos	HILIC_pos	2865	7.834	344.87549	Unknown	4								Unknown	[M+H]+	ion correlated with 3921	1	TRUE	null	null	null	null	null	999	FALSE	FALSE	FALSE		FALSE	FALSE	null	null	null	null	null	null	null	66.52	220524ST_1111A_Hilic_pos_075	344.87561:4867 345.87896:1069 346.88232:0	51.3255:25 52.21852:9 52.23915:5 52.39249:10 56.62804:36 60.34781:7 61.96116:19 69.84524:28 70.45197:10 73.80302:8 78.44486:6 79.53737:11 80.53351:6 80.73637:8 82.67099:11 85.8107:6 89.05866:5 89.06648:13 106.63154:5 106.63597:10 108.56373:7 110.90517:6 114.34871:6 120.5791:11 124.3182:5 127.08288:11 137.05629:17 140.91895:464 140.92445:85 140.94673:5 142.04277:8 146.84476:5 147.20076:10 149.2933…		1	1	1	0.0561328129961049	0.0498316669991934	0.090740520265604
HILIC_pos_234_96451a0_611	HILIC_pos	HILIC_pos	1669	0.611	234.96451	Unknown	4								Unknown	[M+Na]+	adduct linked to 1625_[M+NH4]+; adduct linked to 1445_[M+H]+	0.71	TRUE	null	null	null	null	null	999	FALSE	FALSE	FALSE		FALSE	FALSE	null	null	null	null	null	null	null	21.58	220524ST_1111A_Hilic_pos_075	234.96397:5796 235.96732:716 236.97068:556	50.04176:6 53.11277:15 53.93573:21 61.51151:21 65.17985:8 66.25756:10 67.1045:18 67.82999:13 68.22712:6 68.6373:8 71.84614:7 72.87067:9 73.01117:13 74.30854:6 74.44284:15 76.098:10 76.82098:5 80.58049:7 83.98977:11 84.36401:23 86.81853:5 88.4666:8 92.19528:27 93.1513:16 95.86745:7 95.97426:5 96.52345:13 97.32843:6 102.28045:9 103.70493:13 105.4481:6 105.85102:5 107.39427:7 108.75398:6 110.94937:5…		1	1	1	0.187483455253546	0.161600206059208	0.295927319701412
HILIC_pos_57_03317a6_343	HILIC_pos	HILIC_pos	29	6.343	57.03317	Unknown	4								Unknown	[M+H]+	ion correlated with 102; found in higher mz's MsMs_755; found in higher mz's MsMs_940; similar chromatogram in higher mz_1351; found in higher mz's MsMs_2655	0.957	TRUE	null	null	null	null	null	999	FALSE	FALSE	FALSE		FALSE	FALSE	null	null	null	null	null	null	null	34.5	220524ST_1111A_Hilic_pos_077	57.03322:3822 58.03657:474 59.03993:263	51.16245:8 53.95106:24 54.09856:5 54.11842:20 54.29273:11 54.9746:21 57.03337:342 57.04979:6		1	1	1	0.216975441017155	0.0537048539264422	0.801208678542435
HILIC_pos_266_13858a1_486	HILIC_pos	HILIC_pos	2048	1.486	266.13858	Unknown	4								Caffeoylcholine; LC-ESI-QTOF; MS2; CE	[M]+	similar chromatogram in higher mz_3205; similar chromatogram in higher mz_2689	0.957	TRUE	null	266.13812000000001		HLGBXKIGYXVIFU-UHFFFAOYSA-O	C[N+](C)(C)CCOC(=O)C=CC1=CC(O)=C(O)C=C1	430	TRUE	TRUE	TRUE		FALSE	FALSE	null	null	81.099999999999895	null	57.3	78.900000000000006	100	24.82	220524ST_1111A_Hilic_pos_080	266.13824:5830 267.14159:1543 268.14495:1169	50.31786:11 50.99254:6 53.56891:5 55.79522:11 58.22997:18 58.35039:7 59.04794:53 60.23503:5 60.35357:6 61.45809:6 61.46085:8 64.26487:11 64.52334:31 66.57471:16 67.58404:15 68.43922:6 70.34636:6 70.60595:10 72.86889:6 75.75129:7 75.81587:6 77.87449:6 78.13876:21 78.46062:16 78.74204:16 79.8525:15 80.97003:7 81.00505:10 84.19217:10 85.00698:17 85.0285:1276 85.03579:87 85.05301:23 85.06819:5 85.075…		1	1	1	0.0245990939192475	0.0124294786830908	0.0335161981098613
HILIC_pos_123_05521a4_448	HILIC_pos	HILIC_pos	484	4.448	123.05521	Unknown	4								Nicotinamide	[M+H]+	similar chromatogram in higher mz_1884	0.913	TRUE	null	123.05529	Nicotinamides	DFPAKSUCGFBDDF-UHFFFAOYSA-N	N=C(O)C=1C=NC=CC1	430	TRUE	TRUE	TRUE		FALSE	FALSE	null	null	81.3	null	77.400000000000006	74.599999999999895	50	37.38	220524ST_1111A_Hilic_pos_077	123.05497:5350 124.05832:0 125.06168:229	51.61535:18 53.22095:13 61.1793:6 62.20465:15 64.21554:6 64.9208:16 64.99349:11 65.53273:15 71.24302:10 71.51443:16 71.6442:8 71.72783:5 82.0756:6 82.44362:26 84.40626:11 87.70929:6 88.54957:11 88.94842:24 89.0151:6 90.99957:18 91.58357:24 92.03437:25 93.42956:5 93.80959:8 94.9958:7 97.14246:11 100.96816:68 101.38409:11 102.7798:7 103.03698:11 104.0311:15 105.87198:9 106.02755:185 106.05058:10 10…		1	1	1	0.0563079217418894	0.0473657982672747	0.0415503710355792
HILIC_pos_389_12051a8_208	HILIC_pos	HILIC_pos	3274	8.208	389.12051	Unknown	4								w/o MS2:5-O-Demethylnobiletin	[M+H]+		0.145	TRUE	5.92	389.12	8-O-methylated flavonoids	DOFJNFPSMUCECH-UHFFFAOYSA-N	O=C1C=C(OC2=C(OC)C(OC)=C(OC)C(O)=C12)C=3C=CC(OC)=C(OC)C3	530	TRUE	TRUE	FALSE		FALSE	FALSE	null	null	100	100	null	null	null	42.28	220524ST_1111A_Hilic_pos_082	389.11981:4914 390.12316:874 391.12652:0	53.66659:10 54.14617:7 58.19208:11 59.01517:5 59.03635:15 59.38056:6 60.44238:6 61.52121:11 62.16313:30 63.90437:11 64.9502:8 65.2477:10 65.96453:10 66.17334:6 66.24196:8 67.1731:6 67.42613:6 67.65202:30 68.25629:20 68.59518:26 68.70634:16 68.75539:15 70.58619:10 71.0725:425 71.07844:125 71.09127:11 72.08322:61 72.09653:10 73.0955:5 73.73384:21 74.91624:6 80.36509:16 81.58102:5 82.68589:11 83.095…	Low_quality	0.416666666666667	0.958333333333333	0.857142857142857	0.696841919963165	0.440263947053029	0.210663474469703
HILIC_pos_496_3396a0_506	HILIC_pos	HILIC_pos	4094	0.506	496.3396	Unknown	4								1-Palmitoyllysophosphatidylcholine	[M+H]+	similar chromatogram in higher mz_4882; similar chromatogram in higher mz_5112; similar chromatogram in higher mz_6558	0.971	TRUE	null	496.33974999999901		NEGQHKSYEYVFTD-QWVACARCNA-N	CCCCCCCCCCCCCCCC(=O)O[C@H](CO)COP([O-])(=O)OCC[N+](C)(C)C	430	TRUE	TRUE	TRUE		FALSE	FALSE	null	null	87.6	null	77.400000000000006	90.4	75	397.67	220524ST_1111A_Hilic_pos_082	496.33975:120086 497.3431:77594 498.34646:17542	50.11247:31 50.11874:10 52.23944:6 52.50451:23 58.91437:26 60.08117:397 60.08666:65 60.09492:7 60.25686:69 60.26231:10 67.05336:135 68.10095:8 71.06801:7 71.07369:246 71.08553:388 71.09299:11 71.104:25 71.11849:5 71.12714:18 72.79894:11 74.90228:10 76.37254:14 77.53393:8 77.76015:20 78.14126:11 85.10083:326 85.10828:57 85.12377:8 85.14906:6 85.27665:28 85.29828:5 86.09603:1831 86.10398:42 86.1067…		1	1	1	0.0229939579889303	0.0250011722753424	0.0626189666195807
RP_neg_189_00351a1_103	RP_neg	RP_neg	1005	1.103	189.00351	Unknown	4				not good match				w/o MS2:Epoxytricarballylic acid	[M-H]-		0.058	TRUE	null	189.004099999999		NEDLLNIZNWRDMG-UHFFFAOYNA-N	OC(=O)CC1(OC1C(O)=O)C(O)=O	530	TRUE	TRUE	FALSE		FALSE	FALSE	null	null	99.9	null	null	null	null	217.09	220523ST_1111A_RP_neg_078	189.00362:49892 190.00697:7800 191.01033:22799	53.03183:5 53.03909:279 53.04145:58 53.0579:14 53.09013:12 53.17654:16 53.43169:8 53.74372:10 56.39614:5 60.03782:5 60.42608:11 62.52756:84 63.895:51 63.90219:8 68.86652:5 71.70249:16 73.82549:7 74.22624:7 76.86356:27 76.92422:10 76.92777:9 76.95056:8 77.15945:8 79.95759:283 79.96033:52 79.9647:8 80.3523:11 80.96456:705 80.96679:185 80.98416:17 81.01516:22 81.03558:197 81.04254:26 81.28957:24 82.…		0.875	0.458333333333333	1	0.229334556364847	0.167980468061537	0.320337161653919
RP_neg_1109_98914a1_103	RP_neg	RP_neg	6428	1.103	1109.98914	Unknown	4				no msms in msfinder				Unknown	[M-H]-		0.971	TRUE	null	null	null	null	null	999	FALSE	FALSE	FALSE		FALSE	FALSE	null	null	null	null	null	null	null	271.17	220523ST_1111A_RP_neg_074	1109.98816:49304 1110.99151:14156 1111.99487:5258	50.61713:50 51.3086:8 52.50392:28 52.56749:9 53.0731:6 54.29092:5 54.53524:8 55.24101:9 56.43065:15 58.32929:6 58.33406:5 60.68997:11 61.04141:21 62.21381:73 64.9429:17 64.94895:9 66.54922:5 68.49649:92 68.75158:32 71.09169:22 73.36891:9 73.37158:8 74.48518:7 75.37668:36 81.15063:8 81.51387:11 83.11378:29 83.12067:9 86.85078:20 87.09407:8 87.74727:5 88.3587:19 88.36284:5 88.39466:5 89.26115:5 89.…		1	1	1	0.0521101829739441	0.036189587636752	0.174742801282333
RP_neg_212_00243a1_94	RP_neg	RP_neg	1238	1.94	212.00243	Unknown	4				RT 2.64				3-Indoxyl sulfate	[M-H]-	similar chromatogram in higher mz_1443; similar chromatogram in higher mz_1249; similar chromatogram in higher mz_6458; similar chromatogram in higher mz_6491; similar chromatogram in higher mz_1454	0.971	TRUE	null	212.002299999999	Arylsulfates	BXFFHSIDQOFMLE-UHFFFAOYSA-N	OS(=O)(=O)OC1=CNC2=CC=CC=C12	430	TRUE	TRUE	TRUE		FALSE	FALSE	null	null	81.2	null	47.9	93.4	100	33.85	220523ST_1111A_RP_neg_074	212.00238:8272 213.00573:1141 214.00909:1250	50.06487:6 50.56581:9 51.32043:49 51.38961:7 51.81487:45 51.92503:15 53.05156:22 53.67858:7 54.0734:8 55.11929:161 55.35674:5 55.49062:25 55.61506:11 56.13603:12 56.34137:59 56.57609:9 56.858:18 57.2214:9 57.91455:24 58.01664:70 58.40449:32 58.47228:8 58.8065:8 60.19832:12 60.32809:11 60.60889:16 60.75525:28 61.71601:25 61.72276:5 61.77752:9 63.01068:6 63.01398:9 63.11965:15 63.13515:10 63.5135:9…		1	1	1	0.0140852232933199	0.0112282543419	0.0219440229968313
RP_neg_234_97382a1_946	RP_neg	RP_neg	1443	1.946	234.97382	Unknown	4				no msms in msfinder				Unknown	[M-H]-		0.971	TRUE	null	null	null	null	null	999	FALSE	FALSE	FALSE		FALSE	FALSE	null	null	null	null	null	null	null	47.35	220523ST_1111A_RP_neg_074	234.9743:9090 235.97765:791 236.98101:1479	51.08155:9 52.53676:9 52.87512:14 52.87884:7 53.78445:60 53.78972:19 54.87258:62 55.70092:8 56.45479:20 56.69129:24 57.38687:14 57.49241:54 58.1064:19 58.13852:32 59.52042:12 59.60024:76 59.60682:7 60.42061:5 60.44389:21 65.28597:46 65.29101:9 66.13842:24 66.23715:7 68.45944:19 68.66364:21 69.45052:9 70.19223:15 73.28665:39 74.80032:9 75.82845:18 75.832:11 77.30482:19 79.95569:6 80.84092:25 80.96…		1	1	1	0.0220220694848401	0.0133779930055044	0.0367877333876776
RP_neg_1138_01917a2_16	RP_neg	RP_neg	6463	2.16	1138.01917	Unknown	4				no msms in msfinder				Unknown	[M-H]-		0.971	TRUE	null	null	null	null	null	999	FALSE	FALSE	FALSE		FALSE	FALSE	null	null	null	null	null	null	null	64.02	220523ST_1111A_RP_neg_074	1138.01794:6324 1139.02129:2608 1140.02465:1386	50.62237:15 50.92722:21 52.31689:19 53.61595:33 53.86964:5 54.00738:28 54.81286:8 54.88771:67 55.86429:38 56.05383:16 56.38543:9 57.34387:36 59.73959:9 60.05738:42 60.06154:12 60.72891:32 62.55046:47 64.63021:12 64.63572:12 65.05612:19 67.06933:80 67.07484:16 67.65585:8 68.60487:22 69.02629:14 69.75865:46 69.76288:36 71.24842:7 73.15507:9 77.68566:66 78.1822:21 78.43343:32 79.30767:8 81.65441:9 8…		1	1	1	0.0346259743632402	0.0259773127529819	0.074575432143291
RP_neg_212_00229a2_387	RP_neg	RP_neg	1236	2.387	212.00229	Unknown	4				RT 2.64		4		Indoxylsulfuric acid	[M-H]-	similar chromatogram in higher mz_3586; similar chromatogram in higher mz_6457; found in higher mz's MsMs_6457; found in higher mz's MsMs_3586; similar chromatogram in higher mz_1250; similar chromatogram in higher mz_1844; similar chromatogram in higher mz_2638; similar chromatogram in higher mz_3768; similar chromatogram in higher mz_4582; similar chromatogram in higher mz_1967; similar chromat…	0.971	TRUE	null	212.002299999999		BXFFHSIDQOFMLE-UHFFFAOYSA-N	OS(=O)(=O)OC1=CNC2=CC=CC=C12	430	TRUE	TRUE	TRUE		FALSE	FALSE	null	null	95.5	null	89.1	96	100	331.13	220523ST_1111A_RP_neg_074	212.00247:90850 213.00582:13621 214.00918:9687	50.26552:202 50.85497:11 51.41543:11 51.41889:5 52.76272:84 54.95906:21 57.5618:16 60.70974:11 62.06768:40 62.07338:8 65.44991:53 65.45647:9 65.54097:14 68.67265:25 71.6501:14 79.95699:1226 79.96328:48 79.97737:5 80.0069:11 80.20473:18 80.62044:31 80.96448:1780 80.97005:86 80.98573:22 81.00169:7 81.00842:5 81.25136:11 81.26171:5 81.28013:7 81.33636:14 81.43796:41 81.44536:12 82.33841:12 83.09265:…		1	1	1	0.00840477646640709	0.00927148212973172	0.0175438192229402
RP_neg_313_90738a3_184	RP_neg	RP_neg	2139	3.184	313.90738	Unknown	4				no msms in msfinder				Unknown	[M+Cl]-	adduct linked to 1828_[M-H]-	0.783	TRUE	null	null	null	null	null	999	FALSE	FALSE	FALSE		FALSE	FALSE	null	null	null	null	null	null	null	27.8	220523ST_1111A_RP_neg_074	313.9072:4833 314.91055:542 315.91391:2948	50.22927:12 51.51595:32 51.54012:16 52.57084:16 53.20952:24 55.19298:16 55.29752:8 55.31286:16 55.31576:11 55.79538:5 57.35667:12 59.10895:6 59.20359:58 59.58822:19 59.83375:28 60.54839:9 60.95841:14 61.12096:7 61.31887:18 61.32254:9 61.71702:9 63.47318:76 63.47924:24 63.75539:27 64.40152:14 64.42066:14 65.27611:14 65.45464:16 65.46014:14 65.50761:39 66.15398:18 66.81914:32 66.88265:12 66.99634:2…		1	1	1	0.0286187921812472	0.0259754871634359	0.0983564319446915
RP_neg_483_11716a5_632	RP_neg	RP_neg	3972	5.632	483.11716	Unknown	4				no msms in msfinder				Unknown	[M+Cl]-	ion correlated with 4084; adduct linked to 3590_[M-H]-	1	TRUE	null	null	null	null	null	999	FALSE	FALSE	FALSE		FALSE	FALSE	null	null	null	null	null	null	null	128.83	220523ST_1111A_RP_neg_074	483.11728:18650 484.12063:6359 485.12399:8289	50.82188:36 53.22104:43 54.36393:18 54.37:7 55.46017:42 58.73778:7 58.9656:58 59.01368:111 59.02014:18 60.65025:15 63.11194:42 63.11879:5 63.15263:7 63.92614:7 63.93017:8 65.09644:29 67.01685:5 69.99451:16 71.01373:252 71.03481:14 71.05812:10 71.40619:46 71.41311:5 71.94375:28 73.31181:12 73.8373:14 74.42208:7 74.59055:22 75.6459:19 77.11575:106 77.12247:12 78.05809:6 78.07457:21 78.72418:7 78.85…		1	1	1	0.0156470405913126	0.00635667494208939	0.18956105592489
RP_neg_341_11441a5_834	RP_neg	RP_neg	2458	5.834	341.11441	Unknown	4					C18H18N2O5	17		Trehalose	[M-H]-		1	TRUE	null	341.10888999999901		HDTRYLNUVZCQOY-LIZSDCNHSA-N	OCC1OC(OC2OC(CO)C(O)C(O)C2O)C(O)C(O)C1O	430	TRUE	TRUE	TRUE		FALSE	FALSE	null	null	81.599999999999895	null	68.3	86.1	100	962.06	220523ST_1111A_RP_neg_082	341.11441:518494 342.11776:201199 343.12112:32673	50.0718:8 52.35182:9 53.3062:19 54.18551:18 54.51183:43 55.22948:19 56.3723:12 58.18983:170 59.00454:11 59.01368:15836 59.01962:907 59.03117:180 59.04492:29 59.05289:88 59.05878:25 59.06107:20 59.06741:25 59.071:8 59.0746:8 59.0847:5 59.0997:5 59.11549:50 59.1186:15 59.12061:25 59.1452:20 59.15684:22 59.16314:7 59.17297:28 59.17969:11 59.19167:33 59.20262:15 59.22547:12 59.22941:35 59.24244:12 59…		1	1	1	0.00455663024642048	0.00252465187303217	0.178399131060331
RP_neg_724_23346a6_097	RP_neg	RP_neg	5586	6.097	724.23346	Unknown	4				no msms in msfinder				Unknown	[M-H]-	adduct linked to 5748_[M+FA-H]-	1	TRUE	null	null	null	null	null	999	FALSE	FALSE	FALSE		FALSE	FALSE	null	null	null	null	null	null	null	34.77	220523ST_1111A_RP_neg_074	724.23334:4786 725.23669:3985 726.24005:1255	50.09844:151 51.04941:12 51.05261:7 53.22588:24 53.23028:8 53.74229:12 53.98619:42 55.18915:59 55.26189:35 55.26761:5 55.80227:15 57.24655:14 57.24959:14 57.56997:16 58.4779:28 58.49064:11 59.10576:53 59.57816:33 59.58282:6 60.39105:31 60.3935:25 60.3995:5 60.67854:40 60.68318:16 61.31754:5 61.45255:14 62.86994:63 62.87727:8 63.82689:12 65.34961:41 66.02463:58 66.031:11 66.50121:15 66.61731:39 67…	Low_quality	1	1	1	0.0412138809625767	0.0455213327871959	0.432312361937966
RP_neg_448_1434a2_539	RP_neg	RP_neg	3602	2.539	448.1434	Unknown	4				not good match				Unknown	[M+FA-H]-	adduct linked to 3485_[M+Cl]-	0.942	TRUE	null	null	null	null	null	999	FALSE	FALSE	FALSE		FALSE	FALSE	null	null	null	null	null	null	null	33.94	220523ST_1111A_RP_neg_074	448.1431:6608 449.14645:973 450.14981:1407	50.00497:5 50.80034:7 51.16886:5 52.2153:9 52.32855:27 53.07757:31 53.22033:155 53.22604:29 53.23742:7 53.72072:9 53.9042:6 55.4314:45 55.85954:5 56.02881:14 56.05548:15 56.23155:7 56.59069:5 57.29172:14 57.29877:7 57.31093:10 58.84428:32 58.84812:15 60.23651:9 60.24383:7 60.68147:8 60.86618:8 61.18559:21 61.57322:31 61.63894:14 62.12279:14 62.76214:26 64.53723:12 64.56724:15 66.09666:9 66.89028:…		1	1	1	0.0226074945982862	0.0208244676140661	0.0474443831767375
RP_neg_229_95868a2_616	RP_neg	RP_neg	1393	2.616	229.95868	Unknown	4				not good match				Unknown	[M-H]-	similar chromatogram in higher mz_1420; similar chromatogram in higher mz_6475	0.841	TRUE	null	null	null	null	null	999	FALSE	FALSE	FALSE		FALSE	FALSE	null	null	null	null	null	null	null	34.04	220523ST_1111A_RP_neg_074	229.95882:5924 230.96217:1907 231.96553:1924	51.20663:12 51.2109:9 51.93546:12 53.43608:5 54.2059:14 55.24518:49 55.25088:9 55.27454:14 56.87581:11 59.2974:7 59.30191:5 59.6273:15 59.85281:12 60.06483:7 60.64536:20 61.98736:65 62.0051:21 62.43145:11 62.60735:106 62.95773:5 64.68761:16 65.03241:9 65.11047:7 65.43747:69 65.44379:12 65.60841:9 66.35644:107 66.74457:5 66.88648:14 67.45601:41 67.57789:16 67.83871:8 68.34826:50 69.43809:26 69.656…		1	1	1	0.0141933143879628	0.0177478108342897	0.021461632859779
RP_neg_486_14371a6_2	RP_neg	RP_neg	4004	6.2	486.14371	Unknown	4				not good match				Unknown	[M-H]-		0.899	TRUE	null	null	null	null	null	999	FALSE	FALSE	FALSE		FALSE	FALSE	null	null	null	null	null	null	null	12.62	220523ST_1111A_RP_neg_074	486.14331:4650 487.14666:1605 488.15002:3984	50.58873:43 50.98509:25 51.23776:7 51.73969:89 51.75382:5 52.50521:26 53.92913:11 54.36893:82 54.58209:46 54.58728:29 56.53137:8 57.57895:8 58.32057:6 58.56221:12 61.02826:7 61.12499:14 61.18099:47 61.92411:14 62.23856:21 62.28833:19 62.81563:14 63.29788:102 63.70085:11 63.7059:8 64.21992:192 65.86634:11 65.87014:8 70.41644:5 70.65675:6 71.70273:48 72.21246:25 72.22042:15 72.4543:14 73.71456:15 7…	Low_quality	1	1	1	0.0496958716646193	0.0455809388852303	0.235446019038945
RP_neg_538_20422a6_459	RP_neg	RP_neg	4473	6.459	538.20422	Unknown	4				no msms in msfinder				Unknown	[M-H]-		1	TRUE	null	null	null	null	null	999	FALSE	FALSE	FALSE		FALSE	FALSE	null	null	null	null	null	null	null	165.32	220523ST_1111A_RP_neg_075	538.20343:37131 539.20678:16431 540.21014:4247	50.72932:8 51.15319:19 52.77547:8 55.70848:28 56.74105:15 57.92447:5 57.92945:5 59.53502:8 60.53317:21 61.97842:5 61.98182:356 61.98829:5596 61.99435:468 62.0046:51 62.00763:53 62.01764:8 62.02256:9 62.02718:43 62.02926:31 62.03538:19 62.0392:5 62.04378:5 62.05899:19 62.06449:5 62.07195:14 62.09309:5 62.10232:14 62.15664:18 62.20326:8 62.24931:36 62.25666:8 62.39582:36 62.40073:7 62.42274:18 62.4…	Low_quality	1	1	1	0.0165048789195198	0.0220485044951924	0.220307983712579
RP_neg_144_04565a3_175	RP_neg	RP_neg	575	3.175	144.04565	Unknown	4				not good match				Indole-3-carboxyaldehyde; LC-ESI-QTOF; MS2; CE	[M-H]-	similar chromatogram in higher mz_1638; similar chromatogram in higher mz_2139; similar chromatogram in higher mz_3098; similar chromatogram in higher mz_5034; similar chromatogram in higher mz_6425; found in higher mz's MsMs_997; similar chromatogram in higher mz_710; similar chromatogram in higher mz_3304; similar chromatogram in higher mz_3326; similar chromatogram in higher mz_3420; similar c…	0.971	TRUE	null	144.04549		OLNJUISKUQQNIM-UHFFFAOYSA-N	O=CC1=CNC2=CC=CC=C12	430	TRUE	TRUE	TRUE		FALSE	FALSE	null	null	89.8	null	80.900000000000006	82.6	100	311.95	220523ST_1111A_RP_neg_077	144.04549:48132 145.04884:9536 146.0522:434	50.19866:29 50.20599:7 50.52665:22 54.40388:18 54.55889:15 55.53429:8 56.97581:18 57.03183:62 59.27561:32 63.2042:14 64.58282:11 66.43384:9 67.55297:10 79.87222:6 80.7502:26 80.84859:37 81.28078:12 86.16667:8 86.69552:11 89.51218:16 93.06931:8 94.46083:43 96.52215:32 96.53072:11 97.56133:111 97.73765:7 97.7408:5 100.15243:9 104.99119:14 106.96386:7 107.22829:25 114.01968:11 115.0578:15 116.05066:…		1	1	1	0.0164578648893974	0.0187820151922134	0.0273941223851206
RP_neg_610_08435a3_175	RP_neg	RP_neg	5034	3.175	610.08435	Unknown	4				no msms in msfinder				Unknown	[M+Cl]-	adduct linked to 5090_[M+FA-H]-	0.797	TRUE	null	null	null	null	null	999	FALSE	FALSE	FALSE		FALSE	FALSE	null	null	null	null	null	null	null	47.79	220523ST_1111A_RP_neg_080	610.08575:3521 611.0891:2769 612.09246:754	50.38679:5 51.90342:8 52.51222:15 52.90314:18 54.97924:5 55.24483:8 55.30011:7 55.56239:39 55.84672:36 55.97293:35 55.97619:10 55.98485:5 56.12521:121 56.13035:64 56.1354:6 56.99657:26 57.00832:5 57.25198:12 57.38227:5 58.03826:59 58.83305:12 59.37087:16 59.37576:9 60.32031:14 61.57773:11 62.6529:118 62.6579:25 64.03518:19 65.04575:5 65.24527:5 66.65071:26 66.94557:14 67.14846:36 68.38525:8 69.09…		1	1	1	0.0541514146257415	0.0310973410014364	0.0873536706729609
RP_neg_206_95219a3_988	RP_neg	RP_neg	1175	3.988	206.95219	Unknown	4				not good match				Unknown	[M-H]-	similar chromatogram in higher mz_3710	0.739	TRUE	null	null	null	null	null	999	FALSE	FALSE	FALSE		FALSE	FALSE	null	null	null	null	null	null	null	19.25	220523ST_1111A_RP_neg_074	206.95213:4574 207.95548:1062 208.95884:4764	50.80302:7 51.49454:33 51.86547:7 52.20056:50 52.21426:22 52.30168:17 52.32023:16 52.91027:39 55.33922:9 55.88673:32 58.10348:73 58.2036:31 58.20566:5 58.21005:5 58.94982:28 60.62547:24 62.87922:22 64.07667:16 64.36705:56 65.0514:14 65.92903:9 66.97759:5 74.14612:32 74.15197:5 75.12894:32 75.51108:15 75.51481:16 75.51956:14 75.57093:21 75.57915:5 76.08098:28 76.75389:38 77.16677:26 78.1941:21 78.…		1	1	1	0.0338792290992936	0.0278503553765742	0.0329102168564661
RP_neg_498_14316a7_036	RP_neg	RP_neg	4105	7.036	498.14316	Unknown	4					C25H25N3O6	18		Unknown	[M+Cl]-	adduct linked to 3764_[M-H]-; similar chromatogram in higher mz_4550	0.971	TRUE	null	null	null	null	null	999	FALSE	FALSE	FALSE		FALSE	FALSE	null	null	null	null	null	null	null	15.9	220523ST_1111A_RP_neg_074	498.14322:5489 499.14657:2064 500.14993:3359	50.07536:12 50.0825:7 50.10699:10 51.75122:7 52.31687:12 52.3401:5 53.42536:15 54.37982:16 54.67887:8 56.07269:5 57.70037:26 57.81644:43 58.01875:15 58.52964:33 58.7747:5 59.74965:36 59.75195:26 59.77089:18 59.77325:19 59.78609:9 60.25774:45 60.53397:42 61.00387:9 61.98804:314 63.97452:24 66.42072:9 69.14085:39 69.27301:19 70.36193:16 73.53489:5 74.35079:9 74.471:11 75.32183:40 76.76002:107 76.77…		1	1	1	0.035209921224382	0.0292896132304708	0.365214519631897
RP_neg_735_28021a7_402	RP_neg	RP_neg	5632	7.402	735.28021	Unknown	4				no msms in msfinder				Unknown	[M-H]-		1	TRUE	null	null	null	null	null	999	FALSE	FALSE	FALSE		FALSE	FALSE	null	null	null	null	null	null	null	142.03	220523ST_1111A_RP_neg_074	735.28015:22198 736.2835:13953 737.28686:12097	50.24023:19 53.36262:6 56.36911:21 56.37524:8 56.59569:228 56.60201:33 56.72264:25 57.95666:16 67.13168:10 68.04418:7 69.11271:9 70.3474:22 70.70825:24 71.17396:17 71.31082:26 71.95374:145 71.96016:19 71.96791:6 71.97366:9 73.10588:46 73.11122:8 73.61072:11 76.17507:8 77.42797:8 77.43415:5 78.29995:26 78.85927:24 80.1949:12 83.23494:6 85.25443:16 85.42216:21 86.41257:11 86.41812:5 92.44266:192 93…		1	1	1	0.0122028088541907	0.00383238381857748	0.135087614413693
RP_neg_510_13571a5_046	RP_neg	RP_neg	4230	5.046	510.13571	Unknown	4				no msms in msfinder				Unknown	[M-H]-		1	TRUE	null	null	null	null	null	999	FALSE	FALSE	FALSE		FALSE	FALSE	null	null	null	null	null	null	null	36.11	220523ST_1111A_RP_neg_074	510.13724:8900 511.14059:3685 512.14395:1170	50.72025:35 51.08522:39 51.09174:7 54.80378:21 54.98908:9 55.25546:17 56.27722:6 57.1238:5 61.98798:2953 61.99234:123 61.99832:22 62.00252:7 62.00591:75 62.01723:5 62.02038:14 62.02773:19 62.03392:9 62.20691:8 62.48725:26 62.5499:11 62.87656:24 62.88435:8 63.47303:9 64.52402:9 67.74968:8 69.00234:8 69.71374:5 69.90367:32 70.35882:33 70.95321:8 71.01947:9 72.62753:8 72.85907:24 73.83971:16 78.8382…		1	1	1	0.0263654408904665	0.0124882804047175	0.300546494745522
RP_neg_750_18085a6_098	RP_neg	RP_neg	5691	6.098	750.18085	Unknown	4				not good match				Unknown	[M+Cl]-	adduct linked to 5541_[M-H]-	0.913	TRUE	null	null	null	null	null	999	FALSE	FALSE	FALSE		FALSE	FALSE	null	null	null	null	null	null	null	27.25	220523ST_1111A_RP_neg_080	750.18317:3257 751.18652:2594 752.18988:2659	50.19202:134 50.99045:16 51.30794:5 51.92043:7 52.16624:11 52.34893:28 53.13724:104 53.14237:16 53.14872:8 53.22469:8 53.36448:12 53.87795:31 54.56581:8 55.76302:12 55.78255:9 56.93412:18 58.05607:50 58.66356:9 58.99314:15 60.38856:36 61.13045:28 61.78412:7 62.03213:28 65.91267:14 66.26388:25 66.26726:39 67.1812:14 68.07166:16 68.66572:24 70.08292:19 70.08929:7 70.15579:12 70.50958:5 71.20839:25 …		1	1	1	0.0355013442957591	0.0170782448771938	0.159012654232287
RP_neg_342_11752a7_609	RP_neg	RP_neg	2476	7.609	342.11752	Unknown	4				not good match				w/o MS2:skimmin	[M-H]-	ion correlated with 1585; ion correlated with 2921	0.014	TRUE	null	342.11835000000002		VPAOSFFTKWUGAD-TVKJYDDYSA-N		530	TRUE	TRUE	FALSE		FALSE	FALSE	null	null	99.7	null	null	null	null	41.82	220523ST_1111A_RP_neg_080	342.11752:30639 343.12087:5655 344.12423:867	50.37823:16 50.8296:65 50.83346:11 51.90559:19 51.99201:29 52.11448:55 52.11985:7 52.52669:8 53.08884:16 55.23353:73 55.23821:31 56.70738:14 58.3719:16 59.01333:399 59.01938:46 59.27271:9 59.31487:43 59.33324:12 60.01806:151 60.37864:32 61.93295:15 62.11689:10 63.03884:9 63.79232:9 64.5358:61 65.3214:24 65.43577:14 65.44115:18 67.45088:11 70.6109:11 70.8848:58 71.22213:24 74.38286:6 76.77266:9 79…		1	1	1	0.0366823117733459	0.0194088460377723	0.244176857636264
RP_neg_695_2323a6_828	RP_neg	RP_neg	5468	6.828	695.2323	Unknown	4				no msms in msfinder				Unknown	[M-H]-		0.087	TRUE	null	null	null	null	null	999	FALSE	FALSE	FALSE		FALSE	FALSE	null	null	null	null	null	null	null	85.53	220523ST_1111A_RP_neg_074	695.2309:26260 696.23425:15279 697.23761:3854	52.72321:14 54.11327:33 56.65647:26 60.56787:46 69.8616:22 70.95293:18 74.17962:26 74.18561:22 78.54938:21 81.09443:9 81.70187:15 86.1352:25 86.14713:10 86.44661:9 89.53214:8 93.40856:15 95.19638:8 96.25768:7 106.02951:7 109.5818:9 113.434:12 115.07902:25 116.1247:7 121.41622:15 122.81962:229 126.46878:66 127.68654:10 138.73909:9 144.28644:8 149.23689:5 149.80235:38 149.95969:22 149.97331:11 151.…		1	1	1	0.0123729527561115	0.0110300383034273	0.270445305546289
RP_neg_811_26001a7_237	RP_neg	RP_neg	5911	7.237	811.26001	Unknown	4					C40H48N4O8S2	11		Unknown	[M+Cl]-	adduct linked to 5767_[M-H]-	0.942	TRUE	null	null	null	null	null	999	FALSE	FALSE	FALSE		FALSE	FALSE	null	null	null	null	null	null	null	83.26	220523ST_1111A_RP_neg_074	811.26013:17573 812.26348:13815 813.26684:11858	55.32061:12 58.59592:21 58.60043:8 60.63997:80 61.37688:5 62.3027:22 62.53797:86 62.54419:25 63.99935:6 64.35684:5 67.62266:8 67.68834:48 68.57553:28 69.29463:8 69.45973:12 70.20256:5 70.48673:26 70.49157:6 70.76294:29 70.76633:32 74.72169:7 77.47112:27 77.47818:5 77.65669:12 77.97019:11 78.44822:11 80.37929:9 82.46478:32 82.47107:7 83.32154:5 84.78345:48 85.99973:9 89.02385:192 89.04411:8 89.307…		1	1	1	0.0253384094640179	0.0241912801095817	0.341769369846919
RP_neg_611_27448a7_625	RP_neg	RP_neg	5047	7.625	611.27448	Unknown	4				not good match				Unknown	[2M-H]-	adduct linked to 2454_[M+Cl]-; similar chromatogram in higher mz_5173	1	TRUE	null	null	null	null	null	999	FALSE	FALSE	FALSE		FALSE	FALSE	null	null	null	null	null	null	null	263.38	220523ST_1111A_RP_neg_074	611.27448:41399 612.27783:20589 613.28119:17360	51.40599:5 54.57278:111 54.83495:141 54.9461:27 56.15572:57 56.16196:9 58.00228:9 61.36069:11 61.59793:11 62.60098:8 62.68683:59 63.01158:5 63.31692:8 65.18244:10 66.0941:5 67.4802:128 69.60013:15 69.75783:22 69.77178:6 72.30223:10 73.23909:5 73.28392:351 73.30558:8 73.31928:11 73.32767:7 73.336:7 73.83425:9 74.26285:7 75.12433:50 75.89172:6 76.15378:5 76.30647:5 77.34086:15 78.36676:5 81.19074:4…	Low_quality	1	1	1	0.0181231140846182	0.0183464549412872	0.155773370537653
RP_neg_735_2796a7_709	RP_neg	RP_neg	5628	7.709	735.2796	Unknown	4				no msms in msfinder				Unknown	[M-H]-		1	TRUE	null	null	null	null	null	999	FALSE	FALSE	FALSE		FALSE	FALSE	null	null	null	null	null	null	null	223.41	220523ST_1111A_RP_neg_074	735.27954:39138 736.28289:14604 737.28625:15288	54.99739:31 55.15449:7 55.42213:12 56.51658:112 57.99451:9 58.50107:16 59.94716:6 61.17642:20 61.86468:25 62.17222:16 62.18098:9 62.61233:8 63.59867:19 64.61719:108 65.63815:15 66.2589:39 66.2699:7 66.50465:14 69.55534:11 69.61395:16 69.61876:5 70.05372:21 71.07124:16 71.26776:14 71.33125:16 71.33422:9 71.97227:8 72.19563:9 72.36613:5 72.4907:29 72.72295:6 73.62718:25 76.55864:22 76.60298:12 76.6…		1	1	1	0.0178171738571647	0.0132863618357041	0.115957461948397
RP_neg_853_30591a7_744	RP_neg	RP_neg	6038	7.744	853.30591	Unknown	4				not good match				Unknown	[M+Cl]-	adduct linked to 5941_[M-H]-	0.986	TRUE	null	null	null	null	null	999	FALSE	FALSE	FALSE		FALSE	FALSE	null	null	null	null	null	null	null	68.86	220523ST_1111A_RP_neg_075	853.30725:11407 854.3106:8630 855.31396:10085	50.96709:48 50.97188:11 51.37529:16 51.46766:32 51.4755:5 52.45921:35 52.46253:21 52.87566:7 52.98187:12 54.06364:87 54.07624:11 54.38424:12 55.68402:358 55.70078:11 55.72183:7 57.07227:5 59.41198:30 59.58671:8 61.1603:7 62.69313:15 64.13355:11 64.56583:9 65.08646:7 65.602:8 65.80294:12 67.37133:7 68.20227:14 68.5911:12 70.83817:35 72.53884:40 72.61143:10 75.38663:7 76.02805:9 76.79119:7 76.80039…		1	1	1	0.0244125750213482	0.0104260076555904	0.121740078763383
RP_neg_793_32184a8_154	RP_neg	RP_neg	5850	8.154	793.32184	Unknown	4				no msms in msfinder				Unknown	[M+Cl]-	adduct linked to 5714_[M-H]-	1	TRUE	null	null	null	null	null	999	FALSE	FALSE	FALSE		FALSE	FALSE	null	null	null	null	null	null	null	191.16	220523ST_1111A_RP_neg_074	793.32153:27002 794.32488:16456 795.32824:16204	51.01114:26 51.35502:16 57.69431:120 57.71144:5 59.03677:7 59.27109:14 60.22129:62 60.22538:15 61.843:141 61.84954:29 62.22154:20 66.1893:48 66.5745:19 67.82679:7 69.66141:212 69.68246:40 71.21369:45 83.30816:5 83.53083:9 83.89228:21 90.17779:27 90.19084:11 92.72413:83 92.74954:5 92.78801:31 94.63998:22 101.05606:176 101.06315:32 102.56142:8 105.41365:9 106.19067:12 108.38742:53 108.39306:9 110.5…		1	1	1	0.0194779954758143	0.0252907438077209	0.0522703334921739
RP_neg_820_3399a8_154	RP_neg	RP_neg	5952	8.154	820.3399	Unknown	4				no msms in msfinder				Unknown	[M-H]-		0.971	TRUE	null	null	null	null	null	999	FALSE	FALSE	FALSE		FALSE	FALSE	null	null	null	null	null	null	null	31.5	220523ST_1111A_RP_neg_074	820.34082:4402 821.34417:2513 822.34753:896	50.26959:24 50.71203:10 50.92188:46 51.35296:14 51.60937:9 52.19727:12 52.87099:21 53.17503:43 53.87741:8 54.59073:21 54.59635:7 54.94883:9 55.6944:48 56.24091:8 56.35236:39 56.35881:8 57.09101:8 57.44592:24 57.53326:7 57.66654:7 58.40819:12 60.01602:5 60.18079:10 60.84869:182 61.65285:9 61.98795:371 61.99532:60 62.00595:6 62.03123:6 62.40841:22 62.90936:15 63.33322:12 64.18381:11 64.32105:42 65.…		1	1	1	0.048015374263798	0.0545811994511204	0.193843232996401
RP_neg_628_27216a7_721	RP_neg	RP_neg	5130	7.721	628.27216	Unknown	4				no msms in msfinder				w/o MS2:YAFPM/1	[M-H]-	ion correlated with 5135	0.043	TRUE	null	628.27990999999895		MOSFIJXAXDLOML-UHFFFAOYSA-N		530	TRUE	TRUE	FALSE		FALSE	FALSE	null	null	82.7	null	null	null	null	315.89	220523ST_1111A_RP_neg_074	628.27216:67810 629.27551:74395 630.27887:23166	52.25431:76 52.45867:25 52.88104:82 52.88721:21 55.18083:5 56.64221:12 57.26055:5 57.61525:5 58.18004:9 59.40833:89 60.96347:87 62.37054:11 62.62346:58 63.09822:36 64.10111:15 64.47558:21 64.5774:12 64.62365:28 65.96147:12 66.50475:107 67.00616:16 70.08784:35 70.44661:60 70.45345:8 70.65235:42 72.87106:7 74.40451:35 75.02568:9 75.68873:45 76.22906:8 77.50675:26 78.99208:7 79.37934:16 79.99576:5 8…	Low_quality	1	1	1	0.0463886157889252	0.035394311204378	0.246777697099132
RP_neg_277_21753a10_384	RP_neg	RP_neg	1825	10.384	277.21753	Unknown	4				not good match				Pinolenic acid	[M-H]-	similar chromatogram in higher mz_2852; similar chromatogram in higher mz_3353; similar chromatogram in higher mz_3962; similar chromatogram in higher mz_5175; similar chromatogram in higher mz_2517	0.942	TRUE	null	277.21728999999902		HXQHFNIKBKZGRP-URPRIDOGSA-N	CCCCC\C=C/C\C=C/CC\C=C/CCCC(O)=O	430	TRUE	TRUE	TRUE		FALSE	FALSE	null	null	81.8	null	73.599999999999895	79.2	57.1	199.66	220523ST_1111A_RP_neg_080	277.2175:11590 278.22085:4850 279.22421:694	51.9964:12 53.93878:277 54.5135:33 55.785:6 56.43821:14 59.67605:22 61.29915:7 62.54775:16 62.55137:9 65.3783:16 66.32844:14 66.55251:9 66.8056:7 67.78095:14 68.85967:35 71.02852:14 72.22426:49 72.81827:83 72.82548:9 73.15568:8 76.67617:36 77.37295:7 78.2544:192 78.30036:7 78.81749:42 86.25245:18 86.25589:14 86.72414:11 87.81978:32 88.59081:5 91.63761:20 91.7301:48 91.73658:14 91.98928:7 92.92648…		1	1	1	0.0298203818913554	0.0510141941770722	0.0356613842118123
RP_neg_253_21735a10_471	RP_neg	RP_neg	1626	10.471	253.21735	Unknown	4				precursor match				cis-7-Hexadecenoic acid	[M-H]-	similar chromatogram in higher mz_2225; similar chromatogram in higher mz_2571; similar chromatogram in higher mz_2986; similar chromatogram in higher mz_4898; adduct linked to 2006_[M+FA-H]-; similar chromatogram in higher mz_4401; similar chromatogram in higher mz_4937; similar chromatogram in higher mz_4985; similar chromatogram in higher mz_5301; similar chromatogram in higher mz_5622; simila…	0.971	TRUE	null	253.217299999999		PJHOFUXBXJNUAC-KTKRTIGZSA-N	CCCCCCCC\C=C/CCCCCC(O)=O	430	TRUE	TRUE	TRUE		FALSE	FALSE	null	null	84.9	null	71.400000000000006	74.900000000000006	100	237.64	220523ST_1111A_RP_neg_074	253.21735:41381 254.2207:14737 255.22406:3056	50.06091:41 50.06589:15 50.3203:61 50.32315:33 51.89196:5 52.2542:11 54.42616:8 55.6281:9 57.24199:14 59.2667:196 59.29737:5 60.95643:21 61.4446:8 65.43201:10 65.96503:14 66.22859:5 66.68324:5 67.57879:39 69.74365:19 70.00802:24 70.2055:16 71.30544:84 71.31208:12 73.15817:18 73.16253:24 73.64258:7 75.39921:7 76.38946:8 77.68335:18 87.53943:82 87.54749:28 88.30784:14 89.30765:12 89.72901:9 91.7211…		1	1	1	0.013167471798564	0.0117936053199015	0.0227069142758583
RP_neg_353_14261a10_471	RP_neg	RP_neg	2571	10.471	353.14261	Unknown	4				precursor match				3-(3,4-dihydro-2H-benzo[b][1,4]dioxepin-7-yl)-7-ethoxy-2-methyl-4H-chromen-4-one	[M+H]+		0.971	TRUE	7.16	353.14001000000002	Isoflavones	LMBHKAWZFQGFAN-UHFFFAOYSA-N	O=C1C2=CC=C(OCC)C=C2OC(=C1C=3C=CC=4OCCCOC4C3)C	430	TRUE	TRUE	TRUE		FALSE	FALSE	null	null	83.2	99.9	71.2	71.8	100	230.97	220523ST_1111A_RP_neg_074	353.14236:35934 354.14571:25965 355.14907:8883	51.18893:15 52.2225:22 52.26704:14 52.30782:16 52.83794:16 53.8864:14 55.17296:19 57.54422:18 58.50076:20 58.51768:16 59.76611:9 60.05731:24 60.6261:7 60.68675:8 61.9131:14 62.18576:9 64.99955:8 65.72803:27 65.9555:8 66.60606:21 66.73781:53 66.7423:12 68.2592:6 68.70878:25 68.93295:6 70.08067:29 70.75766:8 71.03864:21 72.55004:28 79.51251:11 79.57617:41 79.976:8 79.99998:52 80.00827:8 80.22925:35…		1	1	1	0.0129515414136873	0.0132585685592983	0.0245742915782503
RP_neg_129_93652a10_505	RP_neg	RP_neg	462	10.505	129.93652	Unknown	4				no msms in msfinder				Unknown	[M-H]-		0.87	TRUE	null	null	null	null	null	999	FALSE	FALSE	FALSE		FALSE	FALSE	null	null	null	null	null	null	null	26.91	220523ST_1111A_RP_neg_076	129.93639:25490 130.93974:259310 131.9431:31001	51.86085:19 53.01005:11 53.73685:9 55.9142:84 55.92013:16 56.59811:62 59.22967:15 60.29153:57 60.29685:33 60.3023:7 60.92656:5 61.28046:18 61.51579:20 61.52766:11 62.09279:14 63.49449:16 67.78518:32 69.10681:6 69.46263:168 69.46852:12 69.47698:9 72.24356:5 75.84209:71 77.91403:7 79.77855:48 79.93034:10 80.30137:35 81.56288:40 81.5676:12 83.75254:16 84.11587:27 85.4785:60 88.68752:35 88.69557:9 89…		1	1	1	0.0276900868215979	0.0215842519101449	0.130166872008522
RP_neg_144_92342a10_507	RP_neg	RP_neg	584	10.507	144.92342	Unknown	4				no msms in msfinder				Unknown	[M+FA-H]-	adduct linked to 524_[M+Cl]-	0.87	TRUE	null	null	null	null	null	999	FALSE	FALSE	FALSE		FALSE	FALSE	null	null	null	null	null	null	null	30.88	220523ST_1111A_RP_neg_074	144.92319:44935 145.92654:7998 146.9299:9318	50.71166:12 51.88561:11 52.26755:22 52.64989:5 52.73971:25 52.74386:22 52.9461:18 53.53792:45 55.64373:96 56.57094:18 57.17711:9 60.76276:42 64.06881:12 65.47464:24 65.64273:8 65.64716:7 66.42863:21 68.51675:58 69.94757:9 70.41502:7 74.42922:29 74.98537:5 75.65385:15 75.96585:6 77.19138:11 78.70644:16 83.93059:153 84.22122:18 84.22549:7 86.71071:8 86.7797:14 87.06001:8 88.27092:14 89.97792:12 95.…		1	1	1	0.0484641830149459	0.0360345227437129	0.217476445625807
RP_neg_279_233a10_594	RP_neg	RP_neg	1842	10.594	279.233	Unknown	4				precursor match				9(10)-EpOME	[M+H-H2O]+	similar chromatogram in higher mz_2515; similar chromatogram in higher mz_2880; similar chromatogram in higher mz_3979; similar chromatogram in higher mz_4688; similar chromatogram in higher mz_5084; similar chromatogram in higher mz_5166; similar chromatogram in higher mz_5193; found in higher mz's MsMs_2515; adduct linked to 2157_[M+Cl]-; similar chromatogram in higher mz_3171; similar chromato…	0.971	TRUE	null	279.2319		FBUKMFOXMZRGRB-RBXPHNRJNA-N	CCCCC\C=C/C[C@H]1O[C@H]1CCCCCCCC(O)=O	430	TRUE	TRUE	TRUE		FALSE	FALSE	null	null	84.7	null	71.900000000000006	74.599999999999895	100	1355.38	220523ST_1111A_RP_neg_080	279.23312:98432 280.23647:40133 281.23983:4501	50.07372:9 50.62463:16 50.9034:9 51.57887:14 53.61144:75 56.72587:16 56.82548:74 59.01372:357 59.05637:5 59.95115:5 61.67625:5 62.58578:9 64.90431:7 65.31806:43 65.44103:46 69.2306:9 69.7446:5 71.46325:7 74.6289:26 79.9809:123 80.68493:24 81.37372:22 81.37879:8 82.11634:5 82.39292:6 89.41802:22 89.56974:52 93.13935:15 95.16053:7 97.2768:31 98.46852:11 100.93336:182 100.95686:7 101.79833:5 102.528…		1	1	1	0.0119693530998582	0.00105380460298786	0.0215060303023579
RP_neg_611_27399a7_836	RP_neg	RP_neg	5046	7.836	611.27399	Unknown	4					C30H44N2O9	19		Unknown	[M+Cl]-	ion correlated with 3524; adduct linked to 4756_[M-H]-	1	TRUE	null	null	null	null	null	999	FALSE	FALSE	FALSE		FALSE	FALSE	null	null	null	null	null	null	null	396.11	220523ST_1111A_RP_neg_074	611.27399:59524 612.27734:27629 613.2807:35040	50.61384:11 52.80532:11 53.9064:14 54.2909:5 54.34679:5 62.25751:12 62.26305:5 64.65857:48 64.66301:28 64.86071:14 65.21655:33 65.22078:5 65.23665:9 65.99799:21 69.90636:5 73.28397:8 76.9298:8 77.91754:49 77.9245:5 80.95672:26 81.21126:17 90.32957:26 96.18402:15 108.95095:7 110.20836:11 110.64117:7 111.89396:5 114.35465:9 118.94113:36 119.48866:10 132.20479:10 133.08873:77 143.33351:19 149.67448:…		1	1	1	0.113505630183439	0.0632187787406389	0.338513447377851
RP_neg_793_3219a7_848	RP_neg	RP_neg	5851	7.848	793.3219	Unknown	4				no msms in msfinder				Unknown	[M-H]-	similar chromatogram in higher mz_5951	0.986	TRUE	null	null	null	null	null	999	FALSE	FALSE	FALSE		FALSE	FALSE	null	null	null	null	null	null	null	140.38	220523ST_1111A_RP_neg_074	793.323:26835 794.32635:18807 795.32971:12786	54.11072:9 56.40838:26 58.16522:21 58.49126:5 60.14482:9 64.66331:7 67.77884:28 72.90074:22 76.28945:16 77.09205:12 78.48933:31 82.63875:9 87.435:38 89.37427:161 89.39479:11 89.42372:7 94.92004:11 94.92442:15 95.10683:12 95.78737:15 97.35022:11 102.19893:21 102.31173:9 103.49409:15 104.37574:12 108.57631:33 110.24104:9 111.1922:14 122.85884:29 123.5258:110 124.64506:71 124.65324:10 125.73638:8 12…		1	1	1	0.116235449602897	0.0185901066276464	0.37811981435388
RP_neg_452_92316a10_682	RP_neg	RP_neg	3653	10.682	452.92316	Unknown	4				no msms in msfinder				Unknown	[M-H]-	ion correlated with 2944	0.319	TRUE	null	null	null	null	null	999	FALSE	FALSE	FALSE		FALSE	FALSE	null	null	null	null	null	null	null	23.6	220523ST_1111A_RP_neg_075	452.9227:13883 453.92605:2368 454.92941:1608	52.8678:5 52.87157:5 53.06294:7 53.55802:16 53.56202:16 53.82523:14 53.82975:21 56.17334:7 61.04205:19 61.10315:98 61.10902:21 61.20651:7 61.57508:11 61.5979:63 61.60376:9 63.40706:7 65.18969:20 65.1939:18 70.35495:11 70.87284:9 73.37888:11 74.71439:121 74.72053:6 75.42258:167 75.44101:7 75.74175:52 75.7465:18 75.82666:59 75.83374:8 76.37041:8 77.05738:49 78.14359:9 78.6263:45 79.66905:34 79.6733…		1	1	1	0.0296191980712875	0.0209510439648618	0.117517201076029
RP_neg_820_33929a7_851	RP_neg	RP_neg	5951	7.851	820.33929	Unknown	4				no msms in msfinder				Unknown	[M-H]-		0.899	TRUE	null	null	null	null	null	999	FALSE	FALSE	FALSE		FALSE	FALSE	null	null	null	null	null	null	null	30.5	220523ST_1111A_RP_neg_083	820.34021:4193 821.34356:2684 822.34692:1597	50.21319:7 51.64395:5 52.18997:15 53.20767:35 53.32558:9 54.25672:22 54.31915:18 54.43548:25 55.89792:9 57.47965:41 58.77116:24 60.06256:32 60.19118:16 60.54315:19 61.33891:6 61.98836:665 62.00755:14 62.31176:10 62.44537:7 64.23518:5 64.24061:16 65.10682:14 65.25015:16 65.30746:9 65.41291:52 65.78169:12 65.89756:43 66.06518:9 66.21767:9 66.97293:20 67.86534:12 69.00841:12 69.78912:8 70.13063:8 70…		1	1	1	0.114431527731916	0.0688527379507553	0.431664543798307
RP_neg_520_91138a10_682	RP_neg	RP_neg	4328	10.682	520.91138	Unknown	4				no msms in msfinder				Unknown	[M-H]-	ion correlated with 2061	0.261	TRUE	null	null	null	null	null	999	FALSE	FALSE	FALSE		FALSE	FALSE	null	null	null	null	null	null	null	22.32	220523ST_1111A_RP_neg_075	520.90955:10990 521.9129:1288 522.91626:407	50.08582:8 50.39414:9 50.60334:8 51.7694:15 51.77347:10 51.8409:15 53.21339:16 53.62067:19 53.65067:26 53.82934:8 54.01344:26 55.36028:7 56.30799:36 57.35584:9 57.75823:14 57.98228:8 58.09619:9 58.0987:8 58.14763:36 58.85509:16 59.53389:31 59.53837:7 59.69846:5 59.92459:50 59.9314:7 60.55601:12 61.79448:49 61.80006:18 63.25928:43 63.2645:12 65.11066:9 65.36541:6 67.39502:10 67.4001:7 67.52694:22 …		1	1	1	0.0349659338936638	0.0351213605174701	0.151613805303859
RP_neg_316_94794a10_684	RP_neg	RP_neg	2180	10.684	316.94794	Unknown	4				no msms in msfinder				Unknown	[M-H]-		0.29	TRUE	null	null	null	null	null	999	FALSE	FALSE	FALSE		FALSE	FALSE	null	null	null	null	null	null	null	18.8	220523ST_1111A_RP_neg_074	316.9476:21353 317.95095:1375 318.95431:0	50.18858:12 50.193:8 50.89351:5 51.95558:14 52.09227:21 52.88017:29 55.07456:14 55.07913:5 55.48605:97 55.492:19 55.65305:9 56.81219:7 56.93638:32 58.98592:16 59.26952:68 59.27496:16 62.17817:15 62.5942:9 64.97242:5 65.05149:67 65.43685:50 66.16533:11 68.99697:134 69.00428:33 69.13777:42 70.62431:8 71.6141:58 72.29344:14 72.70287:73 72.70891:12 75.23458:19 75.23986:7 76.31602:36 77.36294:33 77.91…		1	1	1	0.0113596304011291	0.00333502462277877	0.049364594009823
RP_neg_696_33514a8_036	RP_neg	RP_neg	5472	8.036	696.33514	Unknown	4				no msms in msfinder				Unknown	[M-H]-		1	TRUE	null	null	null	null	null	999	FALSE	FALSE	FALSE		FALSE	FALSE	null	null	null	null	null	null	null	71.46	220523ST_1111A_RP_neg_074	696.33386:8909 697.33721:3087 698.34057:1360	51.39127:6 51.44334:33 52.97141:18 52.97538:7 53.30783:135 53.3143:12 53.32456:5 53.82255:49 54.09938:26 54.81588:15 54.82258:5 56.26931:5 56.36889:8 56.38748:63 56.54459:11 57.19219:21 57.82023:26 58.03274:8 58.25949:6 58.44494:22 58.73009:30 59.14009:27 59.23127:12 61.01625:14 61.54298:26 61.54614:16 61.69113:11 61.98818:2111 61.99469:76 62.00106:30 62.00595:33 62.02876:8 62.04786:9 62.21939:11…		1	1	1	0.103380201628992	0.0542656196027968	0.260710166710553
RP_neg_305_24854a10_719	RP_neg	RP_neg	2052	10.719	305.24854	Unknown	4				not good match				15-OxoEDE	[M+H-H2O]+	adduct linked to 2470_[M+Cl]-; similar chromatogram in higher mz_2799; similar chromatogram in higher mz_3526	0.942	TRUE	null	305.2475		QZCMHXPXGACWLJ-QWAPPMFBSA-N	CCCCCC(=O)\C=C\C=C/CCCCCCCCCC(O)=O	430	TRUE	TRUE	TRUE		FALSE	FALSE	null	null	80.3	null	58.5	75	100	192.27	220523ST_1111A_RP_neg_080	305.24881:11298 306.25216:8218 307.25552:629	54.74544:11 56.79528:43 57.52328:11 57.91807:11 58.06846:126 58.65952:18 59.26823:8 63.4695:142 63.53293:12 63.74198:18 63.7474:12 65.64791:15 65.91892:42 66.207:28 66.21177:8 67.0892:22 67.09419:9 70.56884:82 71.4302:7 71.8622:36 72.61385:12 74.97527:15 77.9724:7 80.44408:148 82.40174:7 85.45746:18 90.62885:20 95.63491:39 98.66742:27 98.67115:24 105.933:5 108.91384:9 111.63136:11 111.64713:7 115…		1	1	1	0.0234137878768154	0.0257140057430262	0.0251584934377631
RP_neg_793_32172a8_323	RP_neg	RP_neg	5849	8.323	793.32172	Unknown	4				no msms in msfinder				Unknown	[M+Cl]-	adduct linked to 5713_[M-H]-	0.855	TRUE	null	null	null	null	null	999	FALSE	FALSE	FALSE		FALSE	FALSE	null	null	null	null	null	null	null	88.47	220523ST_1111A_RP_neg_075	793.32202:12464 794.32537:8501 795.32873:5346	50.23127:21 51.19638:29 51.19981:14 51.9388:35 51.94321:18 52.53301:8 52.86666:5 53.53341:326 53.54504:8 53.54971:8 54.01298:27 54.95131:8 55.19339:66 55.90567:5 56.35938:18 56.63958:9 56.78693:9 57.36504:7 57.57211:11 58.1407:17 58.8061:21 58.81347:9 59.78906:58 59.93084:35 60.20519:10 60.59991:16 60.71616:18 60.88449:12 61.536:45 61.54201:11 61.56902:18 61.5878:8 61.59101:12 61.84476:12 62.6299…	Low_quality	1	1	1	0.0760992529373134	0.0943533465410519	0.402931214900288
RP_neg_130_94424a10_063	RP_neg	RP_neg	481	10.063	130.94424	Unknown	4				no msms in msfinder				Unknown	[2M-H]-	adduct linked to 240_[M+Cl]-	0.464	TRUE	null	null	null	null	null	999	FALSE	FALSE	FALSE		FALSE	FALSE	null	null	null	null	null	null	null	127.67	220523ST_1111A_RP_neg_077	130.94438:75424 131.94773:10640 132.95109:6487	54.73792:7 56.5848:8 57.78181:5 59.06466:15 67.38988:16 67.39352:20 69.64625:5 70.12265:9 72.07042:32 74.04531:10 88.82777:18 88.83277:8 89.99528:14 95.3876:12 95.39132:11 96.66691:22 98.93895:217 98.98258:8 99.45205:15 99.92641:256 99.94457:16 99.97631:12 100.93346:10504 100.94143:435 100.95561:167 100.9721:7 100.9754:18 100.9801:18 100.9849:64 100.99406:56 101.00305:7 101.00656:7 101.0176:11 10…	Low_quality	1	1	1	0.267234435716046	0.284873364075685	0.825613028120803
RP_neg_384_935a10_491	RP_neg	RP_neg	2946	10.491	384.935	Unknown	4				no msms in msfinder				Unknown	[M-H]-	ion correlated with 3648	0.797	TRUE	null	null	null	null	null	999	FALSE	FALSE	FALSE		FALSE	FALSE	null	null	null	null	null	null	null	21.21	220523ST_1111A_RP_neg_080	384.93521:14765 385.93856:2613 386.94192:762	50.29859:8 50.54328:14 50.68658:90 51.68309:26 55.00792:82 55.6055:18 55.60785:16 56.00501:16 56.11763:124 56.16131:5 56.68918:26 56.69412:9 56.82653:15 56.97711:18 57.16318:5 57.2543:9 57.34305:8 57.4407:14 57.69831:7 58.74736:72 58.76565:5 58.91918:8 59.58916:62 59.60207:8 59.81235:11 59.87828:66 60.01151:8 61.25694:5 62.18354:28 62.2017:16 63.73587:29 64.36379:28 64.77908:7 64.97639:21 64.9817…	Low_quality	1	1	1	0.174804868913338	0.204249456813651	0.676704538463715
RP_neg_646_427a10_81	RP_neg	RP_neg	5219	10.81	646.427	Unknown	4				no msms in msfinder				Unknown	[M-H]-	adduct linked to 5447_[M+FA-H]-	0.797	TRUE	null	null	null	null	null	999	FALSE	FALSE	FALSE		FALSE	FALSE	null	null	null	null	null	null	null	318.03	220523ST_1111A_RP_neg_080	646.42682:14754 647.43017:16012 648.43353:5757	52.39363:10 53.24432:25 56.27385:21 68.09797:15 68.67126:6 69.39337:9 70.43435:6 71.67788:15 71.90604:11 73.09479:11 73.20404:30 73.41098:18 74.10053:7 75.36896:9 75.40715:12 75.45608:12 82.80061:8 89.07671:11 89.08333:5 94.8977:29 101.24361:18 104.51225:9 104.65484:70 105.78771:8 111.61262:21 111.7189:14 116.68756:8 117.74662:9 118.16665:28 118.1752:7 120.49:15 121.26437:111 127.65094:5 137.7425…		1	1	1	0.0411957722906881	0.0459184321208493	0.0369071743049758
RP_neg_281_2489a10_812	RP_neg	RP_neg	1857	10.812	281.2489	Unknown	4				precursor match				Oleic acid	[M-H]-	similar chromatogram in higher mz_2534; similar chromatogram in higher mz_2900; similar chromatogram in higher mz_3136; similar chromatogram in higher mz_3404; similar chromatogram in higher mz_3818; similar chromatogram in higher mz_4833; similar chromatogram in higher mz_5097; similar chromatogram in higher mz_5219; similar chromatogram in higher mz_5260; similar chromatogram in higher mz_5580;…	0.986	TRUE	null	281.24880999999903		ZQPPMHVWECSIRJ-KTKRTIGZSA-N		430	TRUE	TRUE	TRUE		FALSE	FALSE	null	null	85.1	null	71.900000000000006	75	100	1250.88	220523ST_1111A_RP_neg_080	281.24869:113588 282.25204:38689 283.2554:4805	52.29141:14 53.43069:21 58.63361:21 58.64032:5 58.99698:43 63.55424:8 68.85251:11 76.73359:16 82.91987:8 91.39582:29 91.41052:5 94.11925:301 94.12773:36 94.14362:18 97.06331:16 100.93274:65 100.93825:19 111.56462:5 119.12901:15 122.27437:8 144.85889:10 145.02525:37 153.39378:20 154.0323:68 156.48672:25 156.49147:24 158.89018:16 160.14249:39 160.22218:9 160.58347:39 160.59529:9 161.69736:6 164.479…		1	1	1	0.0193952638943587	0.0164746499583044	0.0296823164399142
RP_neg_857_43433a10_813	RP_neg	RP_neg	6045	10.813	857.43433	Unknown	4				not good match				Unknown	[M+FA-H]-	ion correlated with 3910; ion correlated with 5447; ion correlated with 3364; adduct linked to 6021_[M+Cl]-	0.725	TRUE	null	null	null	null	null	999	FALSE	FALSE	FALSE		FALSE	FALSE	null	null	null	null	null	null	null	40.56	220523ST_1111A_RP_neg_084	857.43555:3310 858.4389:2959 859.44226:1118	51.27356:46 51.27935:7 52.24131:24 52.98822:14 53.45753:110 53.46398:13 54.56041:12 54.91175:29 55.27071:8 55.36439:56 56.61117:14 56.81799:15 57.12058:16 59.16493:5 59.22354:31 59.39629:7 59.80418:15 59.80912:9 60.06206:9 60.17718:31 60.6522:22 60.73417:9 61.82394:5 62.36526:73 62.37116:7 64.68985:21 65.44259:15 67.66837:59 67.71385:11 67.85329:11 68.93182:20 68.93549:7 69.02332:24 69.29059:38 6…		1	1	1	0.0559031743337347	0.0654111929534363	0.137183326670315
RP_neg_129_93607a10_916	RP_neg	RP_neg	452	10.916	129.93607	Unknown	4				no msms in msfinder				Unknown	[M-H]-	ion correlated with 3378	0.058	TRUE	null	null	null	null	null	999	FALSE	FALSE	FALSE		FALSE	FALSE	null	null	null	null	null	null	null	9.17	220523ST_1111A_RP_neg_074	129.93625:18947 130.9396:102932 131.94296:14325	51.35143:7 53.33045:12 53.66707:5 54.83661:25 56.95376:16 58.47536:8 58.79458:26 58.97138:11 61.44102:36 61.98838:1105 61.99284:8 62.00692:35 62.01995:14 62.02279:8 62.02621:8 62.13614:12 62.321:31 63.46092:6 64.2249:33 66.02907:8 67.55166:16 67.55788:6 67.85659:46 68.37282:51 69.08146:11 69.70491:9 69.97304:12 70.56554:29 72.99694:25 76.28672:11 77.50597:7 77.67866:29 77.69927:7 79.14628:32 79.2…		1	1	1	0.2525264021363	0.143959331664755	0.319724006877639
RP_neg_283_26443a11_077	RP_neg	RP_neg	1865	11.077	283.26443	Unknown	4				not good match				Stearic acid	[M-H]-	similar chromatogram in higher mz_2556; similar chromatogram in higher mz_2930; similar chromatogram in higher mz_3429; similar chromatogram in higher mz_5241; similar chromatogram in higher mz_5288; similar chromatogram in higher mz_5356; similar chromatogram in higher mz_5597; similar chromatogram in higher mz_6052; found in higher mz's MsMs_2556; similar chromatogram in higher mz_4594; similar…	1	TRUE	null	283.26425	Long-chain fatty acids	QIQXTHQIDYTFRH-UHFFFAOYSA-N	CCCCCCCCCCCCCCCCCC(O)=O	430	TRUE	TRUE	TRUE		FALSE	FALSE	null	null	84.3	null	85.2	76.400000000000006	50	397.94	220523ST_1111A_RP_neg_074	283.26425:52811 284.2676:21690 285.27096:2439	52.1421:6 53.05714:11 55.48478:51 56.36844:16 56.81893:38 57.08284:8 60.67229:19 62.02271:21 62.02846:12 68.19319:6 77.64665:10 79.0258:42 91.39386:38 91.40326:6 92.29491:25 92.30117:25 94.87161:14 94.93057:41 104.69126:80 108.38547:8 110.55444:11 111.19813:18 111.22908:5 112.64922:12 112.65681:8 112.75649:18 116.69546:8 118.39504:11 122.64414:6 123.13822:6 123.54188:8 124.30011:27 125.88519:23 1…		1	1	1	0.0338424438197963	0.0310009153993772	0.151479721393487
RP_neg_383_18945a11_077	RP_neg	RP_neg	2930	11.077	383.18945	Unknown	4				not good match				Corynoxeine	[M+H]+	adduct linked to 3478_[M+Cl]-	1	TRUE	5.13	383.19	Indolizidines	MUVGVMUWMAGNSY-GXONQVTISA-N	O=C(OC)C(=COC)C1CC2N(CCC32C(=O)NC=4C=CC=CC43)CC1C=C	430	TRUE	TRUE	TRUE		FALSE	FALSE	null	null	80.900000000000006	99.8	75.900000000000006	67.3	66.7	103.11	220523ST_1111A_RP_neg_080	383.18933:29806 384.19268:19571 385.19604:5796	50.46648:6 50.61057:7 50.87229:5 52.05295:18 53.34461:7 54.55912:6 54.77894:9 55.11678:9 55.2782:15 55.60465:5 56.80711:12 57.58506:5 59.94511:25 60.06618:7 60.33419:65 60.90244:36 61.92923:9 62.37291:70 62.37904:25 64.43665:7 64.76922:7 65.64486:5 66.61699:49 66.62341:19 67.45242:44 67.45833:14 67.77932:9 68.06444:5 69.1283:19 69.96611:60 69.97209:5 74.70481:20 74.70979:6 74.76378:145 74.76923:2…		1	1	1	0.0181766970015457	0.00882744450594357	0.0476780001867801
RP_neg_446_37631a11_634	RP_neg	RP_neg	3576	11.634	446.37631	Unknown	4				no msms in msfinder				Unknown	[M-H]-	similar chromatogram in higher mz_5973	0.957	TRUE	null	null	null	null	null	999	FALSE	FALSE	FALSE		FALSE	FALSE	null	null	null	null	null	null	null	157.6	220523ST_1111A_RP_neg_074	446.37683:10445 447.38018:5257 448.38354:1528	50.06382:16 50.81996:93 51.47327:9 51.53704:31 51.5984:17 51.72553:16 52.58561:7 55.17301:9 55.41399:33 56.85215:7 57.40183:8 58.51136:12 58.51344:12 59.21673:10 59.37931:20 63.8543:18 63.85856:5 64.10228:58 64.11002:15 67.71531:10 68.67764:136 70.47167:8 70.96586:22 70.9726:5 74.79703:21 75.53624:8 75.92231:5 77.58637:8 78.79825:7 79.01774:8 79.35987:8 80.09531:7 80.68503:24 81.7795:8 84.39904:5…		1	1	1	0.0638417711278538	0.0738203531803228	0.122265378016264
RP_neg_231_9315a11_978	RP_neg	RP_neg	1414	11.978	231.9315	Unknown	4				no msms in msfinder				Unknown	[M-H]-		0.768	TRUE	null	null	null	null	null	999	FALSE	FALSE	FALSE		FALSE	FALSE	null	null	null	null	null	null	null	22.99	220523ST_1111A_RP_neg_074	231.93178:17498 232.93513:2705 233.93849:1491	51.83402:11 52.40837:36 52.45104:5 53.41676:75 53.4196:26 53.95621:123 53.96194:7 54.86282:29 54.98379:6 55.09367:21 55.1002:6 56.13382:12 57.52339:11 58.11725:9 58.79695:5 58.8712:33 59.92111:11 60.90404:11 61.36809:38 61.37217:15 61.41065:24 61.41613:5 63.06313:25 64.68668:69 65.86173:31 66.52498:52 68.20251:10 69.62227:8 70.15033:109 70.15549:21 70.19973:5 70.77085:11 71.51625:9 76.53168:52 80…		1	1	1	0.102867499929305	0.0385271195688616	0.571085579229204
RP_neg_747_56616a11_978	RP_neg	RP_neg	5680	11.978	747.56616	Unknown	4				not good match				SM d34:1	[M+FA-H]-	adduct linked to 5646_[M+Cl]-	0.971	TRUE	null	747.56579999999894		XNWZLXKFGGVROU-SQFISAMPSA-N		430	TRUE	TRUE	TRUE		FALSE	FALSE	null	null	83.7	null	71.5	89.3	60	637.13	220523ST_1111A_RP_neg_081	747.56567:49928 748.56902:33882 749.57238:8329	51.80708:10 51.81074:9 53.45856:63 53.46622:12 54.29349:22 55.30975:12 56.84855:14 57.16869:12 57.97877:9 57.98153:18 58.54948:6 66.26229:43 69.3635:24 69.37111:7 82.12123:39 82.33939:21 82.46589:7 83.29388:5 83.52538:18 87.24127:7 89.27205:11 91.6275:80 91.63469:9 96.81848:5 96.82178:28 97.84776:7 99.53538:70 100.66942:11 101.19806:11 101.24664:12 101.64066:22 102.39463:22 102.73717:8 110.11768:…		1	1	1	0.0129747383215813	0.00363158041182263	0.0434824187443656
RP_neg_938_53522a12_332	RP_neg	RP_neg	6182	12.332	938.53522	Unknown	4				no msms in msfinder				Unknown	[M+FA-H]-	adduct linked to 6175_[M+Cl]-	0.928	TRUE	null	null	null	null	null	999	FALSE	FALSE	FALSE		FALSE	FALSE	null	null	null	null	null	null	null	54.56	220523ST_1111A_RP_neg_083	938.53699:6158 939.54034:4004 940.5437:2592	50.35406:14 50.42403:8 50.84998:5 50.98706:60 50.99371:7 51.58554:33 51.58947:7 51.60367:26 51.85893:8 52.06295:15 52.06772:8 52.43208:67 53.82672:89 53.90355:101 53.91007:19 54.66849:7 55.42707:5 56.92295:33 57.2137:19 57.81927:8 58.50152:42 58.50678:19 59.13111:23 59.3595:11 60.5087:11 62.56821:5 63.511:9 64.72938:8 64.82106:21 65.55298:14 66.03534:58 66.1864:32 66.42091:32 66.42674:14 67.69518…		1	1	1	0.0284547502990138	0.0290454847035159	0.0799632402794444
RP_neg_1006_52161a12_334	RP_neg	RP_neg	6305	12.334	1006.52161	Unknown	4				no msms in msfinder				Unknown	[M+FA-H]-	adduct linked to 6299_[M+Cl]-	0.884	TRUE	null	null	null	null	null	999	FALSE	FALSE	FALSE		FALSE	FALSE	null	null	null	null	null	null	null	34.19	220523ST_1111A_RP_neg_083	1006.52087:4188 1007.52422:2533 1008.52758:1414	50.00121:7 50.49654:97 50.51263:15 51.06618:134 51.07755:10 52.10135:48 52.10662:8 52.99869:43 53.00565:5 53.60079:25 53.86405:14 54.1083:14 54.11131:10 57.37018:7 57.52551:7 57.87264:70 59.55631:12 60.45053:5 61.32715:19 61.90088:16 62.83238:15 62.96203:8 63.63764:14 64.83118:8 65.02114:181 65.4654:9 65.9792:48 66.06591:39 67.10865:24 68.4372:9 68.44236:5 69.20212:41 69.50803:5 69.80605:39 69.85…		1	1	1	0.0530990790870747	0.0415647611861264	0.153342953417382
RP_neg_486_27884a12_428	RP_neg	RP_neg	4007	12.428	486.27884	Unknown	4				no msms in msfinder				Unknown	[M-H]-		0.188	TRUE	null	null	null	null	null	999	FALSE	FALSE	FALSE		FALSE	FALSE	null	null	null	null	null	null	null	61.87	220523ST_1111A_RP_neg_080	486.27936:4238 487.28271:4341 488.28607:1553	50.30671:16 50.65084:10 51.26695:15 52.79349:12 54.0886:6 54.64075:25 54.73941:16 56.20219:15 56.36975:19 56.87838:9 57.85502:5 58.17966:14 59.28892:7 60.2598:9 60.26259:11 61.00048:7 61.42176:18 62.32687:28 62.32928:28 63.61905:144 63.65913:10 63.78311:31 63.86898:14 64.73769:12 65.31529:28 68.53383:14 70.87518:17 72.03552:14 72.49934:9 74.63074:8 74.88977:10 76.40607:12 78.01307:22 79.19726:14 …		1	1	1	0.0738091643846632	0.0198221275323903	0.121682868879817
RP_neg_211_918a12_432	RP_neg	RP_neg	1230	12.432	211.918	Unknown	4				no msms in msfinder				Unknown	[M+Cl]-	adduct linked to 1325_[M+FA-H]-	0.826	TRUE	null	null	null	null	null	999	FALSE	FALSE	FALSE		FALSE	FALSE	null	null	null	null	null	null	null	24.89	220523ST_1111A_RP_neg_074	211.91853:9934 212.92188:1746 213.92524:6618	50.01848:5 50.21476:65 50.22089:15 50.39597:21 52.39087:12 52.95171:75 55.45423:101 55.45997:18 55.87426:24 56.20091:29 56.6902:16 57.76065:15 58.25357:9 58.29668:33 58.30185:12 58.49283:11 58.84369:11 58.85002:7 58.9636:7 59.07674:5 59.66123:15 59.94187:5 59.99536:5 60.33208:40 61.90978:16 62.62733:8 62.76303:38 63.50079:22 65.01123:5 65.06049:28 66.00659:31 66.01179:8 66.72406:6 67.17472:38 68.…		1	1	1	0.155014679570457	0.0842148866202114	0.582007469766661
RP_neg_316_94785a12_436	RP_neg	RP_neg	2179	12.436	316.94785	Unknown	4				no msms in msfinder				Unknown	[M-H2O-H]-	adduct linked to 2893_[M+FA-H]-	0.145	TRUE	null	null	null	null	null	999	FALSE	FALSE	FALSE		FALSE	FALSE	null	null	null	null	null	null	null	12.3	220523ST_1111A_RP_neg_080	316.94803:23648 317.95138:2966 318.95474:956	51.26106:7 51.5695:12 51.86099:45 53.96774:25 55.25459:8 55.25882:5 59.76342:11 59.76881:7 60.06844:46 60.08837:50 63.00894:78 63.21616:18 63.62784:8 64.37584:16 64.91855:14 65.43821:5 65.60156:8 67.06779:5 67.31096:49 67.31536:28 69.77939:18 69.78286:14 72.81353:15 73.72513:6 75.77878:18 76.33224:18 77.35822:28 78.47245:12 78.47764:8 78.69887:25 79.33687:6 79.51046:28 79.51552:9 81.07177:7 81.07…		1	1	1	0.0865051965327338	0.122982588073205	0.247896769641989
RP_pos_68_9933a15_695	RP_pos	RP_pos	493	15.695	68.9933	Unknown	4								Unknown	[M+H]+	ion correlated with 665	0.159	TRUE	null	null	null	null	null	999	FALSE	FALSE	FALSE		FALSE	FALSE	null	null	null	null	null	null	null	54.22	220519ST_1111A_RP_pos_091	68.99332:49671 69.99667:7374 71.00003:734	53.22066:5 55.93479:486 55.94924:11 56.62559:8		1	1	1	0.312984324324715	0.159751633820626	0.696178418483315
RP_pos_73_53161a15_644	RP_pos	RP_pos	523	15.644	73.53161	Unknown	4								Unknown	[M+H]+		0.101	TRUE	null	null	null	null	null	999	FALSE	FALSE	FALSE		FALSE	FALSE	null	null	null	null	null	null	null	13.47	220519ST_1111A_RP_pos_092	73.53172:21340 74.53507:3262 75.53843:0	50.00378:26 50.62063:7 50.97819:15 51.51717:7 52.84371:11 52.84672:13 53.01819:2704 53.02413:127 53.03302:10 53.03567:66 53.03869:8 53.04822:14 53.05516:30 53.06305:10 53.09506:8 53.52025:273 53.67614:21 53.85731:10 54.08075:5 54.47828:6 55.2156:6 55.93417:205 55.95145:6 56.04812:186 56.06043:6 56.54205:10 56.72569:5 58.53761:12 60.51132:26 60.51687:8 60.71446:8 61.02572:5 62.06651:11 64.72858:11…	Low_quality	1	1	1	0.543182999337878	0.791792667781036	1.56465037471789
RP_pos_97_96859a15_393	RP_pos	RP_pos	744	15.393	97.96859	Unknown	4								Unknown	[M+H-2H2O]+	adduct linked to 1400_[M+Na]+	1	TRUE	null	null	null	null	null	999	FALSE	FALSE	FALSE		FALSE	FALSE	null	null	null	null	null	null	null	46.25	220519ST_1111A_RP_pos_089	97.96866:43401 98.97201:5700 99.97537:12226	56.63154:26 56.94169:1156 56.94789:124 56.95954:7 56.97929:5 57.06949:220 57.5329:143 57.60924:11 58.28442:18 59.34221:51 61.15572:11 61.35204:5 63.48313:317 63.50114:13 65.89245:10 67.61851:5 79.11299:8 85.88777:13 94.04956:9 94.89498:7 98.24382:26	Low_quality	1	1	1	0.202896901548231	0.290620974615827	0.667573798867903
RP_pos_98_05743a10_811	RP_pos	RP_pos	754	10.811	98.05743	Unknown	4								Unknown	[M+H]+		0.623	TRUE	null	null	null	null	null	999	FALSE	FALSE	FALSE		FALSE	FALSE	null	null	null	null	null	null	null	12.18	220519ST_1111A_RP_pos_090	98.05757:9885 99.06092:732 100.06428:762	56.94215:219 57.93396:5 59.81765:10 62.27794:18 62.87572:5 63.71719:11 65.4027:5 70.14139:12 75.25381:15 76.36164:41 82.24055:19 83.87442:8 84.20371:8 84.66419:11 90.06024:6 90.93069:21 92.52489:15 96.09221:8 96.11131:12 97.75463:28 97.96948:25		1	1	1	0.0422680189464242	0.0427476772345463	0.100698006067422
RP_pos_98_05749a10_745	RP_pos	RP_pos	756	10.745	98.05749	Unknown	4								Unknown	[M+H]+		0.884	TRUE	null	null	null	null	null	999	FALSE	FALSE	FALSE		FALSE	FALSE	null	null	null	null	null	null	null	10.77	220519ST_1111A_RP_pos_090	98.0576:9885 99.06095:732 100.06431:762	56.94215:219 57.93396:5 59.81765:10 62.27794:18 62.87572:5 63.71719:11 65.4027:5 70.14139:12 75.25381:15 76.36164:41 82.24055:19 83.87442:8 84.20371:8 84.66419:11 90.06024:6 90.93069:21 92.52489:15 96.09221:8 96.11131:12 97.75463:28 97.96948:25		1	1	1	0.0341473892883809	0.0244265906765577	0.12253579693618
RP_pos_110_00859a15_238	RP_pos	RP_pos	848	15.238	110.00859	Unknown	4								Unknown	[M+CH3OH+H]+	adduct linked to 765_[M+Na]+	1	TRUE	null	null	null	null	null	999	FALSE	FALSE	FALSE		FALSE	FALSE	null	null	null	null	null	null	null	60.14	220519ST_1111A_RP_pos_089	110.00856:85517 111.01191:14954 112.01527:15348	53.25346:10 63.03031:13 64.86994:25 65.23334:20 65.90536:35 66.019:1034 66.02485:77 66.03701:17 66.03979:16 66.55782:47 66.56448:10 66.73842:66 66.74468:16 67.11244:7 68.51653:23 68.98176:1740 68.98851:92 68.99429:6 68.99754:8 69.0022:26 69.01835:13 69.02524:11 69.11187:36 69.11447:24 69.13705:26 69.36035:50 69.37016:5 69.61719:6 70.87308:5 72.89159:8 74.27623:6 74.96819:8 80.55467:20 81.11788:11…	Low_quality	1	1	1	0.0402456245811343	0.0439118033706556	1.33229867929375
RP_pos_125_98621a7_854	RP_pos	RP_pos	988	7.854	125.98621	Unknown	4								Unknown	[M+H]+	ion correlated with 422	0.159	TRUE	null	null	null	null	null	999	FALSE	FALSE	FALSE		FALSE	FALSE	null	null	null	null	null	null	null	7.67	220519ST_1111A_RP_pos_094	125.98628:11030 126.98963:0 127.99299:0	50.36355:11 52.58502:6 52.64137:10 56.96448:217 57.80508:30 58.05816:15 59.11137:15 59.14758:6 60.53232:11 63.75493:6 64.56604:5 64.58403:25 65.18911:21 66.00295:7 66.86662:13 66.99055:6 67.13039:6 68.18992:11 73.02345:8 74.18136:12 74.55158:15 75.97922:6 78.76694:29 81.05499:8 81.74333:5 82.4028:11 83.28393:6 87.16191:8 88.9844:5 91.67721:10 95.04551:5 96.70042:11 107.73457:15 111.40437:6 113.84…		0.958333333333333	1	1	0.368808222296264	0.104542845440808	1.03111189438758
RP_pos_137_04576a1_518	RP_pos	RP_pos	1114	1.518	137.04576	Unknown	4				insource 2963				Hypoxanthine	[M+H]+	found in higher mz's MsMs_2963	0.87	TRUE	null	137.04579000000001	Hypoxanthines	FDGQSTZJBFJUBT-UHFFFAOYSA-N	OC1=NC=NC=2NC=NC12	430	TRUE	TRUE	TRUE		FALSE	FALSE	null	null	90.2	null	74.400000000000006	94.2	100	22.45	220519ST_1111A_RP_pos_090	137.04561:5358 138.04896:957 139.05232:756	50.71843:16 51.3701:7 52.28988:13 53.69908:13 55.39014:7 57.51186:21 58.62421:11 61.85555:15 67.02865:5 68.28365:6 71.30085:20 75.31135:10 75.47532:8 76.57732:11 77.59624:6 78.54722:8 82.00768:6 83.01309:120 84.04727:18 86.04838:8 86.41493:5 86.50971:171 86.53365:5 90.61129:5 91.36582:8 91.92957:21 92.68945:6 94.0412:99 94.04986:25 95.53472:13 95.7538:11 100.25453:8 103.0017:8 103.93668:32 106.18…		1	1	1	0.0759730173406197	0.0674779385247684	0.0595369418363557
RP_pos_140_04541a1_735	RP_pos	RP_pos	1144	1.735	140.04541	Unknown	4								5-formyl-dC	[M+H]+	similar chromatogram in higher mz_2769; found in higher mz's MsMs_2769	0.971	TRUE	null	140.04539		QBADNGFALQJSIH-UHFFFAOYSA-N		430	TRUE	TRUE	TRUE		FALSE	FALSE	null	null	89.5	null	76.7	87.9	100	75.07	220519ST_1111A_RP_pos_089	140.04533:57347 141.04868:7853 142.05204:629	54.94633:191 54.95269:13 54.96247:6 65.42456:10 70.47362:35 75.89511:57 77.19961:18 78.02966:20 82.54637:11 82.84327:6 87.09071:15 88.89599:10 91.96914:6 97.03953:778 97.04582:8 97.0632:10 97.082:13 97.08846:6 97.23615:43 97.24433:6 97.3173:18 97.32498:6 97.41335:53 101.91306:10 102.61529:43 107.70976:11 108.28185:11 112.04836:93 112.07175:11 114.15072:11 114.50512:15 117.21306:25 117.72214:8 140…		1	1	1	0.0203710544804158	0.0181288262445991	0.105110333317297
RP_pos_141_95842a10_422	RP_pos	RP_pos	1195	10.422	141.95842	Unknown	4								Unknown	[M+H]+		0.725	TRUE	null	null	null	null	null	999	FALSE	FALSE	FALSE		FALSE	FALSE	null	null	null	null	null	null	null	10.36	220519ST_1111A_RP_pos_094	141.95827:24619 142.96162:3005 143.96498:11086	51.31536:17 54.45738:10 55.25859:5 55.67818:5 55.93318:25 55.9366:18 55.93952:15 56.05485:17 56.94222:518 56.94824:67 56.9571:10 56.96063:12 56.97998:6 58.06414:286 58.87708:6 60.96918:28 62.6712:8 64.01074:5 68.98136:96 68.99649:11 76.39798:15 88.12254:6 88.69973:10 94.63542:13 94.85019:6 96.23169:11 100.8291:5 103.5027:12 109.37059:8 111.48098:6 112.46182:16 113.17801:20 113.71232:5 120.43854:1…		1	1	1	0.0274147767078776	0.0234683349858644	0.165076656933889
RP_pos_141_95851a7_817	RP_pos	RP_pos	1202	7.817	141.95851	Unknown	4								Unknown	[M+H]+		0.478	TRUE	null	null	null	null	null	999	FALSE	FALSE	FALSE		FALSE	FALSE	null	null	null	null	null	null	null	10.66	220519ST_1111A_RP_pos_089	141.95859:36056 142.96194:4192 143.9653:2935	54.2075:13 54.72468:22 56.94173:359 56.94826:57 56.95389:10 56.95859:9 57.01017:8 60.30539:6 60.82039:6 64.76235:6 67.37387:18 69.55912:13 70.52566:13 71.94723:10 76.9974:9 79.0579:25 82.52497:10 83.77096:18 86.10863:13 86.62113:16 87.89369:8 89.28459:5 94.29541:16 97.96807:970 97.97565:112 97.99191:20 98.02004:8 98.02855:6 100.93155:455 100.93464:63 100.94018:31 100.95202:8 100.98138:5 100.99371…		1	1	1	0.246945190792941	0.148013127120919	0.500384981949605
RP_pos_144_04437a3_19	RP_pos	RP_pos	1257	3.19	144.04437	Unknown	4								4-Hydroxyquinoline	[M-H]-	similar chromatogram in higher mz_3259; found in higher mz's MsMs_1897; found in higher mz's MsMs_1601; similar chromatogram in higher mz_1897; adduct linked to 1503_[M+H]+; similar chromatogram in higher mz_1901; similar chromatogram in higher mz_8594; similar chromatogram in higher mz_3625	0.971	TRUE	2.9329999999999901	144.04549	Hydroquinolones	PMZDQRJGMBOQBF-UHFFFAOYSA-N	O=C1C=CNC2=CC=CC=C12	430	TRUE	TRUE	TRUE		FALSE	FALSE	null	null	90.4	100	79.7	88	100	49.55	220519ST_1111A_RP_pos_089	144.04443:44006 145.04778:6849 146.05114:820	51.15973:5 52.29217:34 55.40199:20 58.11895:16 66.51778:21 69.91187:12 72.00918:53 72.59657:42 85.69168:5 86.56698:7 86.83357:13 89.03845:313 89.08511:10 89.16915:6 92.20671:6 92.50951:10 94.16205:8 99.96519:51 99.96868:87 100.03394:31 102.9969:156 103.01956:8 103.79311:6 110.42539:10 111.91958:7 116.04833:596 116.05584:46 116.06557:6 116.07427:13 116.10888:5 116.40871:24 116.42227:41 116.44112:8…		1	1	1	0.021470991938098	0.0235448707640361	0.0415980736724081
RP_pos_155_13087a10_141	RP_pos	RP_pos	1376	10.141	155.13087	Unknown	4								Unknown	[M+H]+		0.507	TRUE	null	null	null	null	null	999	FALSE	FALSE	FALSE		FALSE	FALSE	null	null	null	null	null	null	null	29.58	220519ST_1111A_RP_pos_090	155.13095:112755 156.1343:8178 157.13766:45360	51.30578:13 51.56182:45 54.4051:16 56.289:6 56.78855:5 58.21465:16 60.06596:395 60.07181:6 60.08021:2676 60.08564:39 60.09337:19 60.09705:48 60.11195:8 60.11437:6 60.12046:28 60.12789:7 60.14706:5 60.16171:6 60.31931:16 60.83364:5 61.20201:8 61.84516:5 64.71977:6 65.03393:15 65.30065:24 66.53568:15 68.07851:19 69.39363:5 83.98871:6 87.98197:10 88.19316:6 91.63006:8 94.63175:22 108.93782:11 111.31…		1	1	1	0.00405631779712947	0.00197536173572215	0.0437962530878964
RP_pos_170_09645a8_119	RP_pos	RP_pos	1578	8.119	170.09645	Unknown	4				pollutant				Diphenylamine	[M+H]+	similar chromatogram in higher mz_8531; similar chromatogram in higher mz_18645; similar chromatogram in higher mz_9647; similar chromatogram in higher mz_9846	1	TRUE	null	170.096409999999		DMBHHRLKUKUOEG-UHFFFAOYSA-N		430	TRUE	TRUE	TRUE		FALSE	FALSE	null	null	93.9	null	86.5	93	100	23.52	220519ST_1111A_RP_pos_092	170.09642:5417 171.09977:1692 172.10313:0	52.33898:5 52.73318:5 52.94014:199 52.94654:47 52.95831:8 54.41016:28 55.45084:8 56.44374:7 58.74289:6 59.23513:18 60.68951:18 62.63966:16 63.36794:8 66.72429:5 69.69225:16 71.20424:6 73.05425:6 73.69926:10 75.14148:8 77.31997:21 79.64811:6 83.25734:11 86.23486:10 87.63272:6 88.02533:5 89.40147:13 92.04982:586 92.05918:23 92.07156:9 92.10031:15 92.20085:61 92.2047:28 92.46936:18 93.05712:344 93.1…		1	1	1	0.0702261332652195	0.0696824084000705	0.0779327980166571
RP_pos_172_95648a15_277	RP_pos	RP_pos	1620	15.277	172.95648	Unknown	4								Unknown	[M+K]+	adduct linked to 1409_[M+Na]+	0.899	TRUE	null	null	null	null	null	999	FALSE	FALSE	FALSE		FALSE	FALSE	null	null	null	null	null	null	null	64.46	220519ST_1111A_RP_pos_089	172.95618:96159 173.95953:9038 174.96289:39918	51.06346:11 55.93357:350 55.93725:15 55.93944:33 55.94456:8 55.97113:8 57.74156:66 57.74836:15 59.77209:10 62.97019:43 62.9771:13 67.78061:7 68.55551:11 75.40541:15 83.92792:45 83.94674:5 85.9449:90 85.95207:28 85.96917:6 86.9548:121 88.01386:296 88.0362:8 88.06257:6 88.60018:31 88.60823:9 90.90068:122 90.90379:60 90.90705:17 90.90987:38 90.92532:8 91.15731:16 91.39539:8 96.96091:6133 96.96824:35…	Low_quality	1	1	1	0.077838431296517	0.0914731156762475	0.94861259362033
RP_pos_195_07632a2_324	RP_pos	RP_pos	1953	2.324	195.07632	Unknown	4								2-[(4-Aminobenzoyl)amino]acetic acid	[M+H]+	similar chromatogram in higher mz_4100	0.928	TRUE	null	195.07640000000001		HSMNQINEKMPTIC-UHFFFAOYSA-N	NC1=CC=C(C=C1)C(=O)NCC(O)=O	430	TRUE	TRUE	TRUE		FALSE	FALSE	null	null	80.2	null	49.5	87.1	100	15.5	220519ST_1111A_RP_pos_092	195.07587:5041 196.07922:1774 197.08258:612	50.0658:11 50.62327:6 51.83887:5 52.85834:21 55.26324:6 58.85605:21 59.40083:18 62.25783:10 63.68053:20 64.48926:30 66.91107:5 68.55842:18 70.70805:7 72.72177:21 73.44083:6 73.85262:16 74.45795:23 74.46179:55 77.01453:6 80.94724:347 80.9901:6 80.99378:20 81.34797:23 82.68118:6 83.29863:5 85.02215:6 92.04912:181 92.05602:34 92.08914:6 92.12945:6 93.93807:18 94.42923:9 94.463:6 98.95688:6 101.17513…		1	1	1	0.0343722888757338	0.0340395487311593	0.060912922402986
RP_pos_218_54842a2_542	RP_pos	RP_pos	2251	2.542	218.54842	Unknown	4								Unknown	[M+H-H2O]+	ion correlated with 5981; similar chromatogram in higher mz_5479; adduct linked to 6526_[2M+H]+	0.913	TRUE	null	null	null	null	null	999	FALSE	FALSE	FALSE		FALSE	FALSE	null	null	null	null	null	null	null	74.38	220519ST_1111A_RP_pos_090	218.54939:4529 219.55274:1450 220.5561:257	51.54882:31 52.27682:22 52.43728:6 52.48048:13 52.57223:21 52.97604:35 55.36333:5 55.62936:21 59.15895:5 60.11424:6 60.57361:15 62.50464:8 64.13635:16 64.7613:6 68.6002:10 69.03259:161 69.05261:5 71.20305:36 72.42413:8 74.32639:11 74.98872:36 76.39237:26 77.37293:6 79.7094:10 80.53929:6 80.66313:7 81.03407:605 81.0497:8 81.85541:21 83.04907:23 83.05706:13 85.02855:111 85.48965:5 85.95489:275 86.4…		1	1	1	0.0544870553546611	0.036763179794303	0.11471186187979
RP_pos_225_19621a7_737	RP_pos	RP_pos	2338	7.737	225.19621	Unknown	4				not a naturally occurring metabolite				1,3-Dicyclohexylurea	[M+H]+	similar chromatogram in higher mz_6534; adduct linked to 1103_[M+Na]+; similar chromatogram in higher mz_26192; similar chromatogram in higher mz_12588	1	TRUE	null	225.19611		ADFXKUOMJKEIND-UHFFFAOYSA-N	O=C(NC1CCCCC1)NC1CCCCC1	430	TRUE	TRUE	TRUE		FALSE	FALSE	null	null	91.2	null	78.599999999999895	92.6	100	88.3	220519ST_1111A_RP_pos_094	225.19617:35511 226.19952:8066 227.20288:0	50.12831:26 52.93724:6 53.03756:190 53.04205:56 54.22758:8 54.83039:9 55.04544:5 55.05421:3450 55.06032:136 55.06799:18 55.07154:56 55.08265:6 55.08621:12 55.09186:28 55.09917:16 55.10252:6 55.11093:7 55.12832:6 55.25594:13 55.26291:18 55.33404:6 55.47248:28 56.54629:15 57.20957:5 58.53072:10 59.60977:10 61.03981:1715 61.04581:84 61.05163:15 61.05674:24 61.05958:5 61.07026:10 61.07749:7 61.07972:…		1	1	1	0.0396517959418382	0.0302487598447398	0.1562579116762
RP_pos_228_14903a5_613	RP_pos	RP_pos	2384	5.613	228.14903	Unknown	4								Unknown	[M+NH4]+	similar chromatogram in higher mz_2981; similar chromatogram in higher mz_13603; adduct linked to 2154_[M+H]+; similar chromatogram in higher mz_2774; similar chromatogram in higher mz_23814; similar chromatogram in higher mz_23845	1	TRUE	null	null	null	null	null	999	FALSE	FALSE	FALSE		FALSE	FALSE	null	null	null	null	null	null	null	42.64	220519ST_1111A_RP_pos_090	228.14911:11319 229.15246:3355 230.15582:505	50.46835:30 54.89525:19 57.10975:11 60.3196:6 61.61122:6 68.2704:8 74.04345:13 75.739:11 78.24878:5 80.87136:6 84.41071:17 84.47222:23 88.18511:25 88.97845:6 93.26239:18 93.51628:9 95.32954:15 95.33674:10 101.96496:259 101.98964:7 107.17314:7 107.3587:9 129.07066:190 129.42485:5 132.89519:6 133.02963:5 135.81435:29 147.49203:10 151.89417:19 156.88202:8 157.39371:5 161.20155:9 173.73587:10 174.790…		1	1	1	0.0293908518851422	0.0200441671107698	0.379051203283674
RP_pos_228_14928a6_012	RP_pos	RP_pos	2385	6.012	228.14928	Unknown	4								Unknown	[M+NH4]+	adduct linked to 2442_[M+H]+	1	TRUE	null	null	null	null	null	999	FALSE	FALSE	FALSE		FALSE	FALSE	null	null	null	null	null	null	null	20.69	220519ST_1111A_RP_pos_091	228.14931:6427 229.15266:2264 230.15602:838	51.92216:7 53.28475:15 54.68606:5 55.46665:19 55.47711:6 58.89607:8 60.55065:8 60.79132:6 62.13775:8 68.12327:11 71.26139:21 72.81286:6 76.30219:11 76.60534:8 77.03893:273 77.05855:31 77.08141:9 78.05966:8 79.66907:7 80.99833:10 86.28399:7 91.07844:21 94.7309:18 94.93798:11 96.9965:163 97.00549:6 97.01643:6 97.93191:6 97.9426:6 98.50623:10 102.85657:28 103.54375:11 116.68214:6 137.71445:20 138.55…	Low_quality	1	1	1	0.0649529932298924	0.0702118079262952	0.378988481410128
RP_pos_233_10448a6_012	RP_pos	RP_pos	2442	6.012	233.10448	Unknown	4								Dihydrokawain	[M+H]+	adduct linked to 2385_[M+NH4]+	0.986	TRUE	5.89	233.11	Kavalactones	VOOYTQRREPYRIW-GFCCVEGCSA-N	O=C1OC(CC(OC)=C1)CCC=2C=CC=CC2	430	TRUE	TRUE	TRUE		FALSE	FALSE	null	null	81.3	100	71.599999999999895	75	100	11.69	220519ST_1111A_RP_pos_092	233.10513:7067 234.10848:2883 235.11184:767	51.80948:11 53.85383:21 57.32861:13 57.58634:18 58.66488:6 62.32846:16 64.03081:13 64.99787:5 65.5594:11 66.82846:21 67.65404:5 68.20987:33 69.02125:11 69.69054:20 71.72524:32 72.36988:18 73.22939:6 76.17952:20 77.5426:11 80.16102:12 81.02416:5 81.34778:17 82.75892:6 87.57801:8 88.44843:6 89.06192:10 90.69331:11 95.1507:16 96.72583:11 96.78459:6 98.4413:26 98.97897:8 99.66188:16 100.33871:6 100.6…		1	1	1	0.0535890072389694	0.049977762388359	0.292113821436795
RP_pos_233_10464a5_613	RP_pos	RP_pos	2444	5.613	233.10464	Unknown	4								Dihydrokawain	[M+H]+	adduct linked to 2154_[M+H]+; similar chromatogram in higher mz_13057; similar chromatogram in higher mz_22325	1	TRUE	5.89	233.11	Kavalactones	VOOYTQRREPYRIW-GFCCVEGCSA-N	O=C1OC(CC(OC)=C1)CCC=2C=CC=CC2	430	TRUE	TRUE	TRUE		FALSE	FALSE	null	null	80.8	100	72.099999999999895	75	100	19.61	220519ST_1111A_RP_pos_092	233.10469:11290 234.10804:5359 235.1114:724	50.12311:23 50.34995:41 56.41464:13 56.94635:8 56.95927:10 57.03287:16 60.08096:96 60.08699:31 64.01459:196 64.71028:13 64.83377:8 65.47581:10 70.74705:11 71.72328:6 75.76639:13 76.99768:15 78.48083:10 79.04944:11 81.17731:13 81.81759:13 83.76084:13 84.51834:21 85.21978:16 85.30199:20 88.4019:34 88.41099:11 102.42791:30 108.31653:5 113.80059:25 114.93647:7 115.16554:5 118.17905:15 121.98333:8 123…		1	1	1	0.0368793619047116	0.0278224242195458	0.470512240159829
RP_pos_263_23718a10_233	RP_pos	RP_pos	2881	10.233	263.23718	Unknown	4								Conjugated linoleic acid (9E,11E)	[M+H-H2O]+	adduct linked to 2140_[M+H-2H2O]+; adduct linked to 2623_[M+H-2H2O]+; found in higher mz's MsMs_7973; found in higher mz's MsMs_3146	0.971	TRUE	null	263.23691000000002		JBYXPOFIGCOSSB-GOJKSUSPSA-N	CCCCCC\C=C\C=C/CCCCCCCC(O)=O	430	TRUE	TRUE	TRUE		FALSE	FALSE	null	null	86.4	null	87.8	79.2	55.6	234.79	220519ST_1111A_RP_pos_095	263.23697:63982 264.24032:24013 265.24368:2317	52.24277:21 52.38533:8 52.83441:43 54.43473:5 58.54352:10 58.56594:10 59.36771:66 62.06504:6 62.26076:22 63.04504:6 64.08222:16 64.63346:10 65.03758:20 65.19518:7 67.05338:129 68.70457:5 70.4013:23 70.70038:6 74.21468:8 78.81669:20 78.94163:10 79.72985:24 80.26433:8 81.05898:6 81.07027:1212 81.07913:7 81.08981:27 81.11194:8 81.11475:5 81.12178:13 81.12553:6 81.28545:13 81.48509:9 83.08538:11 83.3…		1	1	1	0.00979930623640335	0.00793379881883233	0.0415898464799117
RP_pos_269_13583a6_075	RP_pos	RP_pos	2967	6.075	269.13583	Unknown	4								4-benzyl-7-hydroxy-1-hydroxymethyl-3,5,6,7-tetrahydro-8h-pyrrolizinium	[M+Na]+	adduct linked to 2406_[M+H-H2O]+	0.841	TRUE	3.42	269.14001000000002	Alkaloids and derivatives	MPDVSGSUYGUBLA-ARFHVFGLSA-N	OCC1=CC[N+]2(CC=3C=CC=CC3)CCC(O)C12	430	TRUE	TRUE	TRUE		FALSE	FALSE	null	null	80	100	66.8	75	100	22.38	220519ST_1111A_RP_pos_089	269.13541:6808 270.13876:764 271.14212:1030	50.86592:6 52.44401:11 52.53632:10 53.16463:6 54.11547:16 59.49992:6 60.33923:8 61.87094:10 63.27927:5 65.28631:35 68.20754:18 69.71946:10 70.3494:11 70.75905:11 71.86605:10 72.24342:10 72.5525:6 74.04014:5 76.71666:13 76.84111:23 77.10471:6 79.06415:20 79.24701:20 82.26671:20 82.62911:10 83.9621:11 84.21034:14 84.93158:13 84.99361:26 86.25551:6 88.96151:10 89.26021:28 93.03241:6 93.35066:6 96.55…		1	1	1	0.0378729963147228	0.0136875487119803	0.292828150343133
RP_pos_270_27902a10_349	RP_pos	RP_pos	2984	10.349	270.27902	Unknown	4								Unknown	[M+H]+	adduct linked to 3369_[M+Na]+	0.913	TRUE	null	null	null	null	null	999	FALSE	FALSE	FALSE		FALSE	FALSE	null	null	null	null	null	null	null	98.65	220519ST_1111A_RP_pos_089	270.27887:13502 271.28222:5251 272.28558:921	52.02806:8 52.28747:7 58.34079:17 60.93044:25 61.21791:11 61.4661:10 61.52099:20 61.57383:11 61.71992:6 62.01534:6 65.99375:10 66.36578:11 66.4553:6 69.04182:5 73.12824:21 75.27656:8 75.96403:8 79.92805:8 82.70031:6 82.90601:20 85.27837:6 86.32645:7 89.52965:12 92.98255:6 93.42122:16 94.0511:11 99.07015:6 101.80201:6 102.32148:5 102.69346:11 102.8347:8 103.9336:5 104.31241:106 104.31903:22 107.67…	Low_quality	1	1	1	0.0353540016651133	0.044807823273459	1.08382211158504
RP_pos_277_12817a6_271	RP_pos	RP_pos	3077	6.271	277.12817	Unknown	4		Tricarboxylic acids and derivatives		not a naturally occurring metabolite	C12H20O7	27		Triethyl citrate	[M+H]+	adduct linked to 3496_[M+Na]+; adduct linked to 3400_[M+NH4]+; similar chromatogram in higher mz_13930; similar chromatogram in higher mz_9816; similar chromatogram in higher mz_9539; similar chromatogram in higher mz_14107; similar chromatogram in higher mz_8132	1	TRUE	null	277.12819999999903		DOOTYTYQINUNNV-UHFFFAOYSA-N	CCOC(=O)CC(O)(CC(=O)OCC)C(=O)OCC	430	TRUE	TRUE	TRUE		FALSE	FALSE	null	null	87.7	null	71.3	88	100	45.09	220519ST_1111A_RP_pos_095	277.12811:12220 278.13146:3728 279.13482:680	52.36395:16 53.70232:12 55.30826:6 65.49396:6 68.58533:6 69.14074:10 72.03784:15 99.27626:21 99.27986:8 99.69655:6 105.68229:26 113.46116:13 114.99449:10 117.75722:18 118.32499:5 119.49479:10 121.50335:13 122.02627:13 123.89742:5 129.47246:25 133.3017:9 151.8371:14 152.26663:22 152.51559:26 157.04889:3223 157.0585:258 157.06837:26 157.07835:52 157.10153:20 157.11353:23 157.12459:12 157.15045:17 1…		1	1	1	0.0324699995318739	0.0189261309237131	0.318514356683676
RP_pos_279_09332a7_58	RP_pos	RP_pos	3110	7.58	279.09332	Unknown	4				not a naturally occurring metabolite		28		Triphenylphosphine oxide	[M+H]+	similar chromatogram in higher mz_4200; found in higher mz's MsMs_4200; similar chromatogram in higher mz_18080	1	TRUE	null	279.09329000000002		FIQMHBFVRAXMOP-UHFFFAOYSA-N		430	TRUE	TRUE	TRUE		FALSE	FALSE	null	null	86.3	null	87.8	81.900000000000006	50	186.52	220519ST_1111A_RP_pos_090	279.09329:102881 280.09664:24059 281.1:3942	58.22496:11 66.59859:11 69.26361:28 71.05834:10 77.03841:256 83.97513:10 93.01133:5 102.84031:8 104.08235:11 148.73019:5 153.16573:12 156.88486:27 164.55994:9 173.052:244 173.06117:34 173.07664:7 183.03474:248 183.0463:17 183.06113:7 183.16461:7 196.27299:5 197.72298:12 200.84299:70 200.85745:9 201.03568:79 201.04575:2418 201.05595:195 201.06401:44 201.07417:26 201.08125:27 201.10266:6 201.1188:3…	Low_quality	1	1	1	0.0253749954350029	0.0318634456306765	0.221075878799949
RP_pos_299_10999a6_271	RP_pos	RP_pos	3496	6.271	299.10999	Unknown	4								Triethyl citrate	[M+Na]+	adduct linked to 3077_[M+H]+	1	TRUE	null	299.11011000000002		DOOTYTYQINUNNV-UHFFFAOYSA-N	CCOC(=O)CC(O)(CC(=O)OCC)C(=O)OCC	430	TRUE	TRUE	TRUE		FALSE	FALSE	null	null	86	null	76.7	84.4	75	83.14	220519ST_1111A_RP_pos_090	299.10986:30308 300.11321:8406 301.11657:3057	52.70478:6 64.89076:25 68.24276:5 72.92742:11 73.10669:6 105.53126:10 117.25855:5 120.93311:6 131.87473:15 133.90089:17 136.35976:10 138.80186:8 142.45345:5 146.814:9 151.94931:5 155.87196:21 160.2903:34 160.68819:7 163.47867:7 173.5768:10 178.67337:9 179.03253:141 179.06343:10 179.10001:5 180.76518:31 186.57953:11 220.49136:21 233.40805:5 235.10693:11 236.47278:37 237.51247:9 242.24094:20 246.68…		1	1	1	0.0285215961708703	0.0131267206110493	0.222851822343845
RP_pos_301_07513a7_58	RP_pos	RP_pos	3531	7.58	301.07513	Unknown	4								Isokaempferide	[M+H]+	similar chromatogram in higher mz_12261	1	TRUE	6.23	301.07001000000002	3-O-methylated flavonoids	VJJZJBUCDWKPLC-UHFFFAOYSA-N	O=C1C(OC)=C(OC=2C=C(O)C=C(O)C12)C=3C=CC(O)=CC3	430	TRUE	TRUE	TRUE		FALSE	FALSE	null	null	83.1	100	76.3	80.900000000000006	100	60.62	220519ST_1111A_RP_pos_089	301.07556:22193 302.07891:8528 303.08227:654	51.54596:6 51.74742:6 51.93267:5 52.80594:18 55.31247:9 58.51384:6 60.06028:13 60.37972:26 62.11843:5 62.71653:11 64.14721:6 64.98453:11 66.73718:28 68.23808:16 68.27627:15 69.33437:7 74.18431:14 74.29149:11 75.3498:8 81.11868:11 83.90039:19 86.7048:20 87.46579:5 88.58523:10 89.1246:30 89.14356:6 92.58686:10 95.18488:20 97.65995:5 99.80748:10 103.50584:17 103.78624:18 106.47271:21 106.52787:6 107…		1	1	1	0.0111658246304351	0.0104743224031698	0.0559584509279393
RP_pos_330_27682a10_602	RP_pos	RP_pos	4060	10.602	330.27682	Unknown	4								Unknown	[M+K]+	adduct linked to 3679_[M+NH4]+; similar chromatogram in higher mz_17408	0.971	TRUE	null	null	null	null	null	999	FALSE	FALSE	FALSE		FALSE	FALSE	null	null	null	null	null	null	null	192.16	220519ST_1111A_RP_pos_089	330.27679:64519 331.28014:22425 332.2835:12480	53.39166:16 53.41989:13 53.44314:21 56.66793:18 59.3671:18 68.19804:11 68.98585:13 69.67327:11 70.32221:13 71.64085:5 76.5045:6 80.29927:10 87.31335:10 89.93069:10 91.42479:9 94.10786:8 102.95615:6 105.62271:10 124.01754:13 128.18425:5 132.78281:6 134.60825:6 141.08008:13 146.79939:5 155.56871:12 168.51558:12 169.24583:25 176.24686:14 179.28017:24 186.00508:7 187.89476:10 190.49998:27 190.50752:9…		1	1	1	0.0174204721315666	0.0102807505675582	0.0575201418057568
RP_pos_331_21671a6_307	RP_pos	RP_pos	4072	6.307	331.21671	Unknown	4								(4aR,5aS,9R)-9-ethynyl-9a,11b-dimethylhexadecahydrocyclopenta[1,2]phenanthro[8a,9-b]oxirene-3,9-diol	[M+H]+	adduct linked to 1541_[M+H]+; similar chromatogram in higher mz_22474; similar chromatogram in higher mz_22484	0.971	TRUE	6.72	331.22	Estrane steroids	ODMURDDTNPVMMD-DRLLMQHUSA-N	C#CC1(O)CCC2C3CC4OC54CC(O)CCC5(C)C3CCC21C	430	TRUE	TRUE	TRUE		FALSE	FALSE	null	null	87.4	100	78.099999999999895	87.9	100	19.63	220519ST_1111A_RP_pos_095	331.21597:5415 332.21932:2238 333.22268:548	50.12261:10 51.06654:7 51.65596:18 52.13423:10 53.49102:13 55.93139:9 58.06512:10 60.63668:8 61.46767:8 61.58022:13 62.30864:9 65.4819:36 67.49173:5 70.85019:13 71.19807:11 73.06364:5 74.05409:8 74.79954:18 75.52797:5 76.72835:13 76.80612:20 77.78539:6 81.56809:15 82.67218:26 88.18239:6 89.59728:22 89.6803:6 92.2239:11 92.77848:10 93.18219:10 95.12793:10 96.60741:8 96.72044:6 101.28808:16 103.095…		1	1	1	0.0222396095095459	0.0277434774973464	0.254101416680994
RP_pos_335_21918a8_903	RP_pos	RP_pos	4135	8.903	335.21918	Unknown	4								15-Deoxy-.DELTA.12,14-prostaglandin D2	[M+H]+	similar chromatogram in higher mz_6657	0.855	TRUE	null	335.22170999999901		QUGBPWLPAUHDTI-CSKMZLCOSA-N	CCCCC\C=C\C=C1/C(C\C=C/CCCC(O)=O)C(O)CC1=O	430	TRUE	TRUE	TRUE		FALSE	FALSE	null	null	81.599999999999895	null	69.400000000000006	82.5	75	18.54	220519ST_1111A_RP_pos_089	335.21866:5998 336.22201:2364 337.22537:0	51.77866:6 52.10271:11 52.43174:7 54.72858:5 55.15225:15 57.8588:16 63.33578:8 65.02603:13 70.92862:15 74.12025:20 75.01893:5 77.64918:5 77.72567:29 78.31194:11 78.51859:5 83.67493:20 85.90555:8 88.2287:11 89.45987:15 105.01465:5 105.30781:24 105.39189:5 106.07583:15 107.68172:18 107.89023:33 108.08717:6 111.58198:11 112.60327:6 113.6109:20 114.69889:15 116.73182:16 117.35768:6 122.17758:5 125.01…		1	1	1	0.0871846199440005	0.0157133878087345	0.231994709332533
RP_pos_339_13147a4_01	RP_pos	RP_pos	4221	4.01	339.13147	Unknown	4								4-(4-(2,3-dihydrobenzo[b][1,4]dioxin-6-yl)-1H-pyrazol-5-yl)-6-ethylbenzene-1,3-diol	[M+H]+		1	TRUE	5.77	339.13	Phenylpyrazoles	RTNZWGMBYCVCPK-UHFFFAOYSA-N	OC=1C=C(O)C(=CC1C=2NN=CC2C3=CC=C4OCCOC4=C3)CC	430	TRUE	TRUE	TRUE		FALSE	FALSE	null	null	84.6	100	71.099999999999895	74.5	100	21.49	220519ST_1111A_RP_pos_089	339.13083:8632 340.13418:2546 341.13754:552	53.39111:18 53.79383:6 57.1645:6 59.6894:7 59.91473:21 63.68892:18 67.93859:12 72.55824:6 74.68598:15 75.81665:11 76.86209:7 78.42096:10 78.65129:21 81.65362:23 82.30437:13 85.75167:9 88.87631:6 89.42116:13 92.83333:15 105.32937:37 107.25625:15 112.94517:6 114.36904:26 115.50735:25 125.33277:7 131.37814:7 133.76924:11 134.25453:18 135.96329:18 137.1732:15 139.26363:9 143.42522:8 145.4213:5 147.36…		1	1	1	0.069656143825415	0.0720335738352163	0.384034784764429
RP_pos_365_1055a1_195	RP_pos	RP_pos	4757	1.195	365.1055	Unknown	4								?-Gentiobiose	[M+Na]+	adduct linked to 5087_[M+K]+	0.899	TRUE	null	365.10543999999902	O-glycosyl compounds	DLRVVLDZNNYCBX-CQUJWQHSSA-N	OCC1OC(OCC2OC(O)C(O)C(O)C2O)C(O)C(O)C1O	430	TRUE	TRUE	TRUE		FALSE	FALSE	null	null	88.9	null	88.3	84.2	66.7	41.49	220519ST_1111A_RP_pos_096	365.10553:19605 366.10888:3342 367.11224:1239	53.15644:5 53.19231:7 54.27675:8 57.9194:11 58.45493:15 59.60006:13 61.35155:6 67.28322:8 74.24538:6 75.31654:11 80.93479:16 81.14774:11 81.42859:18 81.72:5 82.08429:10 84.55533:25 85.1311:9 85.39684:8 93.16426:6 94.89201:11 97.2537:11 100.77171:9 101.3051:5 101.98077:11 102.72345:11 103.43464:16 104.42183:8 106.05832:6 107.07206:13 109.06286:39 110.13119:5 113.93796:5 114.53552:17 116.12896:10 1…		1	1	1	0.0959700111820701	0.112948209695915	0.130794430465383
RP_pos_399_76447a11_964	RP_pos	RP_pos	5413	11.964	399.76447	Unknown	4								Unknown	[M+H]+		0.855	TRUE	null	null	null	null	null	999	FALSE	FALSE	FALSE		FALSE	FALSE	null	null	null	null	null	null	null	32.13	220519ST_1111A_RP_pos_096	399.76324:3501 400.76659:1236 401.76995:1283	50.01023:7 54.64346:13 55.4638:5 55.61063:20 55.70617:11 57.35599:16 60.08013:100 62.01592:6 62.83801:8 62.86038:10 63.18963:13 63.21075:35 63.84852:5 64.65123:16 65.80432:8 67.2918:13 68.72261:8 70.4028:5 71.20934:10 71.75995:6 71.97272:24 72.92537:18 74.16886:21 75.3457:16 75.45691:25 76.21253:5 76.43731:5 77.88532:8 79.20842:17 80.66055:5 82.59454:18 82.77354:10 83.98674:5 84.46724:6 86.33656:…		1	1	1	0.0720119809548633	0.0564206523020722	0.236470525607942
RP_pos_404_15271a2_543	RP_pos	RP_pos	5479	2.543	404.15271	Unknown	4								Perphenazine	[M+H]+	ion correlated with 5103	0.971	TRUE	null	404.15579000000002		RGCVKNLCSQQDEP-UHFFFAOYSA-N	OCCN1CCN(CCCN2C3=CC=CC=C3SC3=C2C=C(Cl)C=C3)CC1	430	TRUE	TRUE	TRUE		FALSE	FALSE	null	null	81.400000000000006	null	66.599999999999895	74.7	100	438.27	220519ST_1111A_RP_pos_096	404.15244:47564 405.15579:20671 406.15915:5919	59.37014:11 59.59116:6 59.5996:6 61.19886:10 61.28449:11 67.49689:10 69.96356:6 70.62184:11 72.64424:12 74.65534:6 76.078:13 78.21857:20 81.99088:156 81.9957:48 83.17431:18 83.76921:11 89.06363:11 89.1995:8 89.35401:11 93.25514:11 94.63584:11 94.97523:11 95.84215:7 98.25989:5 102.24317:6 102.61144:10 105.08917:31 108.72764:29 115.29837:21 120.34976:8 120.42258:6 121.29089:5 122.13105:28 124.71419…		1	1	1	0.015403883683411	0.0176584209932613	0.0239472190939997
RP_pos_415_21127a8_409	RP_pos	RP_pos	5666	8.409	415.21127	Unknown	4								NCGC00385811-01!6-[3-[(3,4-dimethoxyphenyl)methyl]-4-methoxy-2-(methoxymethyl)butyl]-4-methoxy-1,3-benzodioxole	[M-H2O+H]+	adduct linked to 13385_[M+Na]+; similar chromatogram in higher mz_6571; similar chromatogram in higher mz_11353; similar chromatogram in higher mz_14171	0.971	TRUE	null	415.21100000000001		RCFGIEPQSDGMJJ-UHFFFAOYSA-N		430	TRUE	TRUE	TRUE		FALSE	FALSE	null	null	82.5	null	86.7	69.599999999999895	42.9	151.14	220519ST_1111A_RP_pos_096	415.21118:38488 416.21453:18843 417.21789:4087	52.48177:12 52.5207:33 54.4932:6 58.18806:6 60.2069:15 61.03017:81 61.03492:26 61.04425:5 62.90434:16 63.47559:25 63.50751:13 66.65727:30 66.67767:11 66.68149:5 68.03338:6 68.56803:8 69.29121:11 69.91694:6 72.37322:6 72.64656:8 77.40443:18 78.29803:11 78.37122:18 78.52927:8 78.71501:6 79.05309:33 81.03285:126 81.04065:21 81.0472:12 86.42633:11 86.74495:11 88.85146:8 91.47198:17 94.11665:5 94.9527…		1	1	1	0.0219818258558457	0.0305527279832142	0.0448689818349402
RP_pos_426_35693a9_394	RP_pos	RP_pos	5828	9.394	426.35693	Unknown	4								ACar 18:1	[M]+		0.957	TRUE	null	426.35779000000002		HOAMADDCQBUDDY-KHPPLWFESA-O		430	TRUE	TRUE	TRUE		FALSE	FALSE	null	null	81.599999999999895	null	77.599999999999895	75.900000000000006	50	74.36	220519ST_1111A_RP_pos_095	426.35718:9858 427.36053:3739 428.36389:2177	50.03657:8 50.22676:11 51.26975:8 51.7888:10 51.81887:5 55.63795:6 58.54946:11 73.87001:6 75.10071:15 78.50073:13 80.68997:22 82.47959:10 83.31924:23 84.45926:6 87.68799:11 90.81462:11 91.6782:11 94.77651:20 100.78713:5 104.66088:13 106.95136:8 109.97324:8 115.28055:9 116.59685:8 119.3657:8 121.05101:13 121.47423:25 122.61657:17 123.19392:12 123.56328:6 123.86979:16 127.7036:11 133.20496:6 133.83…		1	1	1	0.0394328771331206	0.0378048669523893	0.0567526651494299
RP_pos_432_38071a10_79	RP_pos	RP_pos	5933	10.79	432.38071	Unknown	4								Unknown	[M+Na]+	adduct linked to 5593_[M+H]+	0.348	TRUE	null	null	null	null	null	999	FALSE	FALSE	FALSE		FALSE	FALSE	null	null	null	null	null	null	null	16.75	220519ST_1111A_RP_pos_096	432.3822:3608 433.38555:2321 434.38891:512	51.65498:5 53.11334:18 54.49368:10 55.26353:26 55.7552:20 59.04066:21 60.68643:24 61.57905:7 64.90456:13 66.51124:5 66.87728:6 67.97552:6 68.23744:20 68.25501:5 69.09443:23 70.56045:10 71.17244:6 71.22844:6 71.64787:6 71.87603:29 72.0071:15 73.73223:9 74.11058:6 74.79952:5 75.06364:20 76.29464:15 77.36619:11 82.80926:15 83.21255:13 89.05939:452 89.08234:15 89.10787:13 89.11238:11 91.35427:5 93.37…		1	1	1	0.0479646018622877	0.0590238301852945	0.245195896163215
RP_pos_436_0896a2_543	RP_pos	RP_pos	5981	2.543	436.0896	Unknown	4								Unknown	[M+H]+	ion correlated with 2251; adduct linked to 6562_[M+K]+; adduct linked to 13756_[2M+H]+	0.928	TRUE	null	null	null	null	null	999	FALSE	FALSE	FALSE		FALSE	FALSE	null	null	null	null	null	null	null	32.05	220519ST_1111A_RP_pos_089	436.08981:3807 437.09316:959 438.09652:1045	54.21507:10 55.25911:12 60.06827:15 60.24157:11 60.81228:8 61.01924:22 62.45763:6 66.71429:15 68.91274:45 72.3101:11 73.03502:18 74.43629:21 75.71513:6 76.4823:20 77.34706:9 80.74329:11 84.37783:10 85.46283:5 87.04923:5 87.88185:16 90.8145:18 92.29876:17 96.16835:13 96.30569:8 97.7878:11 107.6454:28 108.52664:16 108.76589:11 109.66413:9 110.42503:7 110.8091:8 113.16288:5 116.11553:10 116.34622:15…		1	1	1	0.0200539368067622	0.022441832482299	0.0427023937474586
RP_pos_437_23502a4_399	RP_pos	RP_pos	6009	4.399	437.23502	Unknown	4								Nonaethylene glycol	[M+Na]+	adduct linked to 5929_[M+NH4]+	0.739	TRUE	null	437.23568999999901		YZUUTMGDONTGTN-UHFFFAOYSA-N		430	TRUE	TRUE	TRUE		FALSE	FALSE	null	null	84.5	null	80.8	84.3	50	28.57	220519ST_1111A_RP_pos_096	437.23495:4754 438.2383:1440 439.24166:443	51.50557:8 53.27451:5 54.30934:9 54.62861:9 54.69378:19 56.13792:20 57.07119:10 62.1275:8 64.39853:10 66.90635:6 67.60982:15 67.74493:21 67.93685:11 68.05147:15 68.89972:5 72.87351:22 73.77489:16 77.14339:18 77.79931:12 84.05014:6 85.57502:10 88.743:40 89.47009:36 91.76751:6 93.24502:6 95.46296:5 97.42759:12 98.02515:21 99.99707:11 101.86294:6 102.12318:13 106.94042:39 108.32768:18 110.13267:6 11…		1	1	1	0.0346987703249194	0.0358154016149964	0.0397272089855184
RP_pos_457_15787a5_673	RP_pos	RP_pos	6298	5.673	457.15787	Unknown	4								7-O-Ethylmorroniside	[M+Na]+	adduct linked to 5968_[M+H]+; adduct linked to 6218_[M+NH4]+; adduct linked to 6545_[M+K]+; adduct linked to 2398_[M+H]+	0.942	TRUE	4.17	457.16	O-glycosyl compounds	IRKFOLIBBQDADK-LEYKIWRXSA-N	O=C(OC)C1=COC(OC2OC(CO)C(O)C(O)C2O)C3C(OC(OCC)CC13)C	430	TRUE	TRUE	TRUE		FALSE	FALSE	null	null	80.900000000000006	100	62.2	75	100	652.47	220519ST_1111A_RP_pos_090	457.15762:263833 458.16097:87933 459.16433:17493	54.38901:5 74.00946:10 86.60118:16 100.68121:25 101.23608:10 102.07574:5 110.12182:13 130.44548:18 131.7076:8 132.04442:272 141.66463:10 150.53909:7 159.30769:29 171.05032:10 187.98775:15 198.1902:13 206.14671:9 207.72508:17 230.90489:28 233.14935:24 233.82999:6 265.90726:24 269.46707:6 280.35593:31 329.30838:10 331.44397:21 356.42313:8 356.66479:13 361.64517:8 365.10876:215 365.12033:22 365.1277…		1	1	1	0.00409265871554278	0.00324916275838628	0.0708603450669874
RP_pos_457_15802a7_919	RP_pos	RP_pos	6302	7.919	457.15802	Unknown	4								7-O-Ethylmorroniside	[M+Na]+		0.522	TRUE	4.17	457.16	O-glycosyl compounds	IRKFOLIBBQDADK-LEYKIWRXSA-N	O=C(OC)C1=COC(OC2OC(CO)C(O)C(O)C2O)C3C(OC(OCC)CC13)C	430	TRUE	TRUE	TRUE		FALSE	FALSE	null	null	83.7	99.9	85	77	50	40.61	220519ST_1111A_RP_pos_090	457.15799:19297 458.16134:5751 459.1647:0	50.0615:18 61.75632:8 62.90699:6 62.96653:13 71.76852:48 74.50569:8 75.18529:7 77.14595:26 79.63436:19 79.89167:6 80.49775:23 81.21671:10 81.92112:18 83.97401:21 85.56115:11 85.7347:5 87.20789:10 87.52621:6 90.7091:5 91.49676:15 93.14078:8 101.14203:10 105.33216:28 110.30562:6 110.90404:6 111.12726:15 112.35549:11 114.24222:8 116.63832:8 120.26614:13 121.63525:10 127.64155:17 133.04645:8 138.2137…		1	1	1	0.114139226311696	0.0636894073544135	0.368277796813562
RP_pos_457_15823a8_341	RP_pos	RP_pos	6305	8.341	457.15823	Unknown	4								7-O-Ethylmorroniside	[M+Na]+		0.29	TRUE	4.17	457.16	O-glycosyl compounds	IRKFOLIBBQDADK-LEYKIWRXSA-N	O=C(OC)C1=COC(OC2OC(CO)C(O)C(O)C2O)C3C(OC(OCC)CC13)C	430	TRUE	TRUE	TRUE		FALSE	FALSE	null	null	81.8	99.9	64.5	75	100	40.6	220519ST_1111A_RP_pos_089	457.15775:24100 458.1611:6606 459.16446:1989	55.10625:13 56.56995:11 59.49396:17 62.57313:11 63.16327:11 65.72663:10 66.73494:25 69.38394:5 69.41561:21 74.13305:13 74.78648:10 77.67839:11 81.83725:12 82.46186:20 84.53561:18 87.82658:9 90.89762:6 92.63451:13 94.01723:6 94.69229:6 97.36718:36 97.97729:15 98.63023:6 103.47306:6 105.08025:26 110.04397:13 114.68643:10 116.36515:20 116.59219:14 120.37836:11 123.39387:6 130.11584:15 132.02733:5 13…	Low_quality	1	1	1	0.405724023358019	0.329829900101871	0.515719558032952
RP_pos_457_15829a5_526	RP_pos	RP_pos	6307	5.526	457.15829	Unknown	4								7-O-Ethylmorroniside	[M+Na]+	adduct linked to 5964_[M+H]+; adduct linked to 5699_[M+H-H2O]+	1	TRUE	4.17	457.16	O-glycosyl compounds	IRKFOLIBBQDADK-LEYKIWRXSA-N	O=C(OC)C1=COC(OC2OC(CO)C(O)C(O)C2O)C3C(OC(OCC)CC13)C	430	TRUE	TRUE	TRUE		FALSE	FALSE	null	null	84.8	100	91.4	71.8	50	1051.16	220519ST_1111A_RP_pos_095	457.15823:324892 458.16158:124221 459.16494:23023	95.0921:6 102.53225:10 107.55071:15 124.66213:8 171.63713:41 172.44334:5 201.11464:38 209.1683:11 254.47745:6 262.29507:114 275.03925:31 292.95901:6 294.8804:18 300.66733:25 302.70718:7 305.79721:12 317.60336:15 343.30692:17 370.5575:28 383.13208:160 407.12625:11 418.53387:17 420.78171:6 421.15695:13 421.18307:8 432.1525:77 446.58533:15 452.22345:17 453.64194:15 454.13443:38 454.98553:86 456.8669…		1	1	1	0.00800141940078549	0.00831511923511219	0.124259822831733
RP_pos_471_13727a5_046	RP_pos	RP_pos	6501	5.046	471.13727	Unknown	4								8-O-Acetyl shanzhiside methyl ester	[M+Na]+	adduct linked to 6172_[M+H]+; similar chromatogram in higher mz_14867	1	TRUE	3.68	471.14001000000002	Iridoid O-glycosides	ARFRZOLTIRQFCI-NGQYDJQZSA-N	O=C(OC)C1=COC(OC2OC(CO)C(O)C(O)C2O)C3C1C(O)CC3(OC(=O)C)C	430	TRUE	TRUE	TRUE		FALSE	FALSE	null	null	80.8	100	64.5	75	100	99.02	220519ST_1111A_RP_pos_095	471.13669:11674 472.14004:5346 473.1434:1419	50.02441:21 50.18502:16 51.4355:41 52.04929:6 52.26951:5 54.29398:16 55.41025:6 55.43747:6 55.54951:13 56.28092:18 56.36369:8 62.78887:7 65.59092:5 67.52591:5 69.01031:16 69.26905:11 70.32144:5 75.07586:6 76.89458:5 77.86067:8 77.95795:16 78.38106:8 83.15452:11 84.81906:31 88.0393:216 88.04659:61 88.05663:16 88.08876:11 92.49848:6 92.97673:10 93.79511:17 95.40747:13 95.43955:11 96.34907:13 101.24…		1	1	1	0.0259229403205519	0.0133736228343632	0.185160847020446
RP_pos_471_13742a5_633	RP_pos	RP_pos	6502	5.633	471.13742	Unknown	4								8-O-Acetyl shanzhiside methyl ester	[M+Na]+	adduct linked to 6174_[M+H]+	1	TRUE	3.68	471.14001000000002	Iridoid O-glycosides	ARFRZOLTIRQFCI-NGQYDJQZSA-N	O=C(OC)C1=COC(OC2OC(CO)C(O)C(O)C2O)C3C1C(O)CC3(OC(=O)C)C	430	TRUE	TRUE	TRUE		FALSE	FALSE	null	null	88.6	100	86.6	75	100	139.45	220519ST_1111A_RP_pos_089	471.13705:27050 472.1404:7580 473.14376:12319	53.27262:6 57.10723:8 64.49229:15 64.96479:8 66.80381:13 68.38791:8 69.85737:8 73.13647:6 74.57948:11 80.08054:5 86.69157:15 105.97047:5 116.51091:14 121.55027:8 122.35195:6 131.92467:10 140.17526:6 144.21191:45 147.24194:8 156.08818:5 156.83148:5 159.26401:16 162.85536:14 163.58836:23 175.77423:12 180.66071:13 197.12926:6 203.43243:8 206.25433:8 215.0004:19 216.75824:23 243.12627:14 247.37936:7 …		1	1	1	0.0192414007377403	0.0191897308022716	0.284416245645589
RP_pos_472_06732a2_542	RP_pos	RP_pos	6526	2.542	472.06732	Unknown	4								Unknown	[2M+H]+	adduct linked to 2251_[M+H-H2O]+	0.797	TRUE	null	null	null	null	null	999	FALSE	FALSE	FALSE		FALSE	FALSE	null	null	null	null	null	null	null	37.22	220519ST_1111A_RP_pos_090	472.06747:3519 473.07082:1000 474.07418:3068	51.08333:19 53.2171:21 56.1403:13 58.70055:16 61.77696:26 63.47743:25 65.63394:27 69.23739:8 70.82818:13 73.32169:6 75.94015:11 81.34137:15 82.81429:5 85.05341:6 85.26209:18 87.36628:10 87.84759:10 87.88809:6 88.54381:8 88.64518:5 89.3294:10 92.19165:73 93.20212:13 95.24017:10 99.08348:5 99.61663:5 101.33702:18 105.34564:10 107.33054:6 109.97689:6 116.9496:11 119.63712:10 120.51888:5 122.00488:20…		1	1	1	0.0219005474853985	0.0116636448538611	0.0589922009066918
RP_pos_473_13165a5_841	RP_pos	RP_pos	6546	5.841	473.13165	Unknown	4								Zileuton	[2M+H]+	adduct linked to 2607_[M+NH4]2+	1	TRUE	null	473.13119999999901		MWLSOWXNZPKENC-UHFFFAOYNA-N	CC(N(O)C(N)=O)C1=CC2=C(S1)C=CC=C2	430	TRUE	TRUE	TRUE		FALSE	FALSE	null	null	81.400000000000006	null	83.3	71.099999999999895	42.9	98.26	220519ST_1111A_RP_pos_095	473.13251:17190 474.13586:4973 475.13922:3961	50.58686:10 52.86095:6 54.42428:13 55.32955:13 57.84931:6 59.82653:6 60.74973:10 61.52919:25 65.65018:9 71.86597:18 73.87289:23 75.46111:6 76.8793:8 78.13886:25 79.00611:10 80.02887:11 83.04936:121 85.54284:11 86.78189:12 87.37584:8 92.40647:11 92.54481:11 93.22927:5 93.83526:8 95.6461:8 96.89967:18 98.08806:8 101.29478:10 102.18842:20 105.72201:11 107.2269:9 107.29746:6 107.44866:11 108.68693:18…		1	1	1	0.0255412782249567	0.0305573364445071	0.269315384214783
RP_pos_474_16302a6_204	RP_pos	RP_pos	6563	6.204	474.16302	Unknown	4								(R,E)-6-acetyl-7,9-dihydroxy-8,9b-dimethyl-2-(1-((2-(5-methyl-1H-pyrazol-1-yl)ethyl)amino)ethylidene)dibenzo[b,d]furan-1,3(2H,9bH)-dione	[M+Na]+	similar chromatogram in higher mz_11903; similar chromatogram in higher mz_9189; similar chromatogram in higher mz_10381; similar chromatogram in higher mz_8037; similar chromatogram in higher mz_19983; similar chromatogram in higher mz_19992; similar chromatogram in higher mz_19367; similar chromatogram in higher mz_8464	0.971	TRUE	5.89	474.16	Acetophenones	VUEOHJNEHXJLDD-VRBZIXIWSA-N	O=C1C=C2OC3=C(C(=O)C)C(O)=C(C(O)=C3C2(C(=O)C1=C(NCCN4N=CC=C4C)C)C)C	430	TRUE	TRUE	TRUE		FALSE	FALSE	null	null	81.7	100	67.099999999999895	75	100	43.73	220519ST_1111A_RP_pos_096	474.1633:8083 475.16665:2952 476.17001:2284	51.3397:6 51.65715:8 52.06875:9 52.80166:16 52.80669:5 52.8146:9 53.28555:5 57.43308:6 59.26354:9 59.60665:56 59.73308:6 60.35791:10 60.84799:7 61.02546:6 62.05209:30 62.05824:6 62.89084:23 63.81441:16 63.95074:9 66.01917:6 66.15236:6 69.29264:13 71.14629:9 72.06777:11 72.35309:8 72.7965:11 73.04452:5 73.18339:5 73.90125:5 76.34819:35 78.69458:11 82.1343:21 83.01874:18 88.38162:11 89.76436:6 94.1…		1	1	1	0.0316662073801761	0.0269701088993878	0.128150034478482
RP_pos_476_27444a10_164	RP_pos	RP_pos	6606	10.164	476.27444	Unknown	4								1-Hexadecanoyl-sn-glycero-3-phosphoethanolamine	[M+Na]+	adduct linked to 6257_[M+H]+	0.971	TRUE	null	476.27481		YVYMBNSKXOXSKW-UHFFFAOYNA-N	CCCCCCCCCCCCCCCC(=O)OCC(O)COP(O)(=O)OCCN	430	TRUE	TRUE	TRUE		FALSE	FALSE	null	null	88.3	null	73.400000000000006	87.1	100	54.27	220519ST_1111A_RP_pos_089	476.27469:8808 477.27804:4127 478.2814:1204	51.01823:8 51.19877:6 55.1731:11 55.33939:15 56.08791:29 56.38956:21 66.8296:20 68.70757:8 68.87531:6 69.64629:22 71.59723:6 77.31221:5 78.84464:8 79.09376:6 80.49905:26 80.64897:8 81.9923:11 82.96151:10 90.24037:21 91.73414:5 92.0489:15 99.49414:13 99.76431:20 100.20989:13 100.64027:10 103.74849:10 106.09615:10 115.6678:6 123.65221:13 125.32619:8 126.64155:22 130.63632:10 133.64204:10 135.86171:…		1	1	1	0.0196920212994972	0.0280749750921422	0.0364662424466753
RP_pos_481_26129a4_654	RP_pos	RP_pos	6683	4.654	481.26129	Unknown	4								Decaethylene glycol	[M+Na]+	adduct linked to 6610_[M+NH4]+	0.696	TRUE	null	481.26190000000003		DTPCFIHYWYONMD-UHFFFAOYSA-N		430	TRUE	TRUE	TRUE		FALSE	FALSE	null	null	82.2	null	77.900000000000006	78.3	50	29.5	220519ST_1111A_RP_pos_096	481.26154:3196 482.26489:1663 483.26825:167	50.49071:10 52.0173:5 54.4732:10 55.67913:38 60.30847:6 61.96547:6 62.32404:5 63.56754:6 64.74562:15 65.19766:11 66.4008:6 66.76941:5 69.30354:16 70.11787:6 70.34855:15 75.85535:8 76.05277:8 79.12957:9 82.10549:61 84.53198:10 87.42503:8 88.0384:259 88.06164:6 90.93205:8 92.84932:11 92.87384:8 93.35958:16 95.91285:5 96.26179:10 96.81045:5 96.81467:6 96.94149:11 97.64238:13 99.7903:8 100.40383:18 1…		1	1	1	0.0485676177683484	0.0478108846789956	0.0572538467841317
RP_pos_497_18896a5_651	RP_pos	RP_pos	6941	5.651	497.18896	Unknown	4								(19R)-19-ethenyl-18-{[(2S,3R,4S,5S,6R)-3,4,5-trihydroxy-6-(hydroxymethyl)oxan-2-yl]oxy}-17-oxa-3,13-diazapentacyclo[11.8.0.0?,??.0?,?.0??,??]henicosa-2(10),4(9),5,7,15-pentaen-14-one	[M-H]-	ion correlated with 4683; adduct linked to 6857_[M+NH4]+; similar chromatogram in higher mz_11824	1	TRUE	null	497.19141000000002		LBRPLJCNRZUXLS-WVGNTDMYSA-N	O=C1C2=COC(OC3OC(CO)C(O)C(O)C3O)C(C=C)C2CC4C=5NC=6C=CC=CC6C5CCN14	430	TRUE	TRUE	TRUE		FALSE	FALSE	null	null	82	null	85.2	69.7	50	105.77	220519ST_1111A_RP_pos_096	497.18918:18088 498.19253:7236 499.19589:2157	52.29516:12 55.60859:13 56.40457:15 57.34798:5 58.34374:6 59.28831:15 62.20065:11 64.56115:13 66.78473:18 67.14192:15 67.35355:5 83.14412:6 83.48873:5 84.45292:5 86.3932:11 96.81687:13 98.39805:35 101.27976:8 103.33262:25 112.35506:6 121.70441:5 135.16084:25 142.12975:23 150.35448:21 151.54382:6 162.79346:9 176.20734:23 181.5966:31 185.23325:20 202.28632:9 205.65073:5 220.89217:11 254.39127:8 261…		1	1	1	0.0178020548007605	0.00806373924210279	0.209268038615185
HILIC_neg_137_03583a0_761	HILIC_neg	HILIC_neg	434	0.761	137.03583	Unknown	4				std RT 1.028				4-Imidazoleacrylic acid	[M-H]-	similar chromatogram in higher mz_3079; similar chromatogram in higher mz_5256	0.889	TRUE	null	137.035709999999		LOIYMIARKYCTBW-OWOJBTEDSA-N	OC(=O)\C=C\C1=CNC=N1	430	TRUE	TRUE	TRUE		FALSE	FALSE	null	null	91.1	null	81.599999999999895	87.4	100	80.67	220525ST_1111A_Hilic_neg_080	137.03577:15741 138.03912:2986 139.04248:296	50.32224:5 50.79429:86 50.81105:274 50.81605:46 50.82816:8 50.84277:5 51.12718:35 51.13109:16 51.23787:6 51.51072:15 52.02842:5 52.71605:12 53.33888:24 54.15437:21 54.40516:49 54.83491:7 55.4554:58 55.45988:9 55.76728:10 56.17923:40 56.51367:8 56.68569:28 58.01958:135 58.02519:8 58.13171:5 59.16397:22 60.73121:76 60.97232:25 61.00686:21 61.02317:8 61.09299:46 62.98095:41 63.29724:8 63.90494:67 63…		1	1	1	0.0319219016476406	0.0272492731104806	0.0362136473870061
RP_pos_505_33456a8_284	RP_pos	RP_pos	7088	8.284	505.33456	Unknown	4								(R)-4-((3R,5R,8R,9S,10S,12S,13R,14S,17R)-3,12-dihydroxy-10,13-dimethylhexadecahydro-1H-cyclopenta[a]phenanthren-17-yl)-N-(pyridin-2-ylmethyl)pentanamide	[M+Na]+	adduct linked to 7016_[M+NH4]+; adduct linked to 6708_[M+H]+; similar chromatogram in higher mz_24425; similar chromatogram in higher mz_29044	1	TRUE	6.65	505.34	Dihydroxy bile acids, alcohols and derivatives	MQDDJIPAADLFAB-YAIFJCAJSA-N	O=C(NCC1=NC=CC=C1)CCC(C)C2CCC3C4CCC5CC(O)CCC5(C)C4CC(O)C23C	430	TRUE	TRUE	TRUE		FALSE	FALSE	null	null	82.1	100	75	75	100	46.02	220519ST_1111A_RP_pos_097	505.33484:7648 506.33819:2817 507.34155:0	51.52619:6 51.98337:25 52.94279:6 53.37718:8 53.4982:12 54.49314:5 55.87103:9 57.96505:6 60.47921:15 61.39977:11 61.72173:5 61.96326:20 61.9941:13 62.54702:15 64.78897:11 64.97162:28 65.69485:10 66.91123:18 66.97105:11 67.19667:5 67.41095:13 67.6183:10 70.79518:15 72.949:10 74.13483:6 74.16241:16 74.61115:10 76.09639:5 78.11565:9 78.43021:6 78.46145:5 80.9471:303 80.95402:53 80.99407:5 81.0011:5 …		1	1	1	0.0391748862202737	0.0279005216048254	0.261055281326791
RP_pos_513_18335a6_629	RP_pos	RP_pos	7200	6.629	513.18335	Unknown	4								Lyalosidic acid	[M+H]+	adduct linked to 6843_[M+H]+	1	TRUE	3.718	513.18677000000002	Terpene glycosides	UZLBTLIRYSYTRG-FMKZDVGKSA-N	OC[C@H]1O[C@@H](O[C@@H]2OC=C([C@H](CC3=NC=CC4=C3NC3=CC=CC=C43)[C@H]2C=C)C(O)=O)[C@H](O)[C@@H](O)[C@@H]1O	430	TRUE	TRUE	TRUE		FALSE	FALSE	null	null	83.5	100	70.400000000000006	74.7	100	60.53	220519ST_1111A_RP_pos_096	513.1842:11786 514.18755:5371 515.19091:7958	64.52329:33 66.34186:6 70.77717:28 73.45407:7 78.3954:6 79.30116:11 85.70733:16 89.32581:5 98.26177:21 101.97162:8 102.24971:6 108.73851:10 113.07721:18 114.08282:16 117.70782:6 118.59054:8 119.29071:6 122.23161:6 122.7445:18 123.92057:6 128.25288:18 135.11572:16 139.65118:8 140.7986:15 166.75095:5 189.2659:6 198.64258:9 198.82036:11 205.36227:14 209.91418:15 211.43765:19 240.83461:13 242.77164:1…	Low_quality	1	1	1	0.0358928715750462	0.044467051864353	0.54661417873699
RP_pos_520_33221a4_883	RP_pos	RP_pos	7318	4.883	520.33221	Unknown	4								Unknown	[M+NH4]+	adduct linked to 7060_[M+H]+	0.623	TRUE	null	null	null	null	null	999	FALSE	FALSE	FALSE		FALSE	FALSE	null	null	null	null	null	null	null	33.51	220519ST_1111A_RP_pos_089	520.33191:3802 521.33526:2876 522.33862:495	52.36441:15 54.99013:7 55.28178:8 59.39135:5 59.90583:13 60.75743:21 61.61041:15 68.16798:21 68.32419:13 68.74401:6 71.38758:15 73.23184:16 74.99709:5 75.17751:16 76.41741:6 84.50077:6 85.70041:13 86.37531:6 88.22315:15 89.37564:6 92.50983:19 99.84887:11 100.50591:5 103.05532:18 104.34656:13 107.22398:8 108.75483:8 114.17691:28 114.93253:5 115.40683:5 116.70946:6 116.82928:16 121.16969:13 123.792…		1	1	1	0.0318526963843393	0.0168902585796329	0.0388814243091955
RP_pos_522_35522a10_293	RP_pos	RP_pos	7355	10.293	522.35522	Unknown	4				not good match				1-(9Z-Octadecenoyl)-sn-glycero-3-phosphocholine	[M+H]+	adduct linked to 7710_[M+Na]+; adduct linked to 7988_[M+K]+; adduct linked to 7651_[M+NH4]+	0.971	TRUE	null	522.35541000000001		YAMUFBLWGFFICM-FBQSGDRFNA-N	CCCCCCCC\C=C/CCCCCCCC(=O)OC[C@@H](O)COP([O-])(=O)OCC[N+](C)(C)C	430	TRUE	TRUE	TRUE		FALSE	FALSE	null	null	80.7	null	77.3	76.5	42.9	162.78	220519ST_1111A_RP_pos_095	522.35437:22249 523.35772:9721 524.36108:2262	54.0615:10 56.21595:6 58.19249:16 64.58632:6 67.86347:8 68.56186:5 68.70353:6 70.48342:8 74.30857:23 78.81237:15 80.93339:19 90.79514:31 90.80087:12 91.8961:11 104.10721:150 104.38757:6 105.21179:13 108.72955:16 118.56619:6 124.22821:5 125.67739:13 128.30421:6 134.28877:9 135.46223:12 149.52118:5 153.74826:14 155.04529:5 157.64093:10 194.54553:18 198.09274:7 202.46262:15 205.30019:13 205.66643:11…		1	1	1	0.0230465169939943	0.0137509689912761	0.0267362641733262
RP_pos_555_23083a6_13	RP_pos	RP_pos	7877	6.13	555.23083	Unknown	4								NCGC00169113-03!2-[(2R,4aS,8S,8aS)-8-[2-[(4aS,7R,8aR)-7-(1-carboxyethenyl)-1-hydroxy-4a-methyl-2-oxo-6,7,8,8a-tetrahydro-5H-naphthalen-1-yl]ethyl]-4a-methyl-7-oxo-1,2,3,4,8,8a-hexahydronaphthalen-2-yl]prop-2-enoic acid [IIN-based on: CCMSLIB00000845468]	[M+2Na-H]+	adduct linked to 7545_[M+H]+; similar chromatogram in higher mz_28178	1	TRUE	null	555.23297000000002		BSSWIRVAMSGQMG-RTTXQYISSA-N		430	TRUE	TRUE	TRUE		FALSE	FALSE	null	null	83.5	null	78.3	78.5	66.7	141.35	220519ST_1111A_RP_pos_089	555.23059:28086 556.23394:12693 557.2373:4486	53.26317:5 54.27461:34 58.17502:18 59.64515:13 61.00157:8 65.58039:6 66.59064:8 67.99969:11 71.54763:16 75.64728:18 76.80173:5 77.52107:16 78.06261:16 79.2475:6 80.99907:6 85.15416:5 86.29904:19 88.37726:9 88.68147:5 89.85489:9 105.14634:6 105.56312:5 114.68417:15 121.05209:152 121.11022:10 121.36675:28 121.48463:21 131.58585:22 135.22363:12 141.5118:12 141.65331:5 143.67972:6 148.05215:15 154.54…		1	1	1	0.0160218588729985	0.00658397998749368	0.228145259680158
RP_pos_557_24689a7_906	RP_pos	RP_pos	7924	7.906	557.24689	Unknown	4								Atorvastatin	[M-H]-	adduct linked to 8229_[M+K]+	0.652	TRUE	null	557.24572999999896		XUKUURHRXDUEBC-KAYWLYCHSA-N		430	TRUE	TRUE	TRUE		FALSE	FALSE	null	null	80.3	null	83.9	61.1	50	203.26	220519ST_1111A_RP_pos_090	557.24677:139741 558.25012:44977 559.25348:11370	54.50362:5 56.2957:11 67.98305:36 73.92743:16 88.86182:13 90.08688:21 93.06837:10 107.9765:10 117.88511:36 135.24966:10 144.28261:17 147.71884:5 155.76131:35 158.61763:5 161.30089:5 170.88432:8 193.27023:12 199.5784:18 215.58006:24 224.63103:39 239.11086:10 245.86389:14 283.54874:38 285.74084:16 301.91885:8 315.87741:6 335.16019:26 357.58408:10 411.78915:8 424.07416:8 446.62408:22 457.01544:20 45…	Low_quality	1	1	1	0.14401954178862	0.10364217310323	0.476678409737288
RP_pos_588_17743a7_122	RP_pos	RP_pos	8509	7.122	588.17743	Unknown	4								Unknown	[2M+H]+	adduct linked to 3413_[M+H]+	0.913	TRUE	null	null	null	null	null	999	FALSE	FALSE	FALSE		FALSE	FALSE	null	null	null	null	null	null	null	41.54	220519ST_1111A_RP_pos_095	588.17633:10361 589.17968:13517 590.18304:3026	50.56234:21 51.71623:10 52.31862:10 52.40952:5 57.12945:6 58.48364:9 61.50693:5 62.78793:11 63.53215:20 64.70554:13 64.88255:8 66.6523:15 72.01691:11 72.62805:15 73.1162:13 73.19385:11 74.68576:7 75.15989:20 75.17693:11 76.39372:6 79.14895:16 82.416:5 85.77133:6 86.40668:8 90.45321:16 90.69582:16 91.72733:10 93.21998:5 93.31858:15 97.24358:10 97.81402:16 100.50198:12 100.58849:6 101.26594:33 108.…	Low_quality	1	1	1	0.112396741362765	0.0762000897458277	0.853937677220822
RP_pos_593_30682a7_622	RP_pos	RP_pos	8613	7.622	593.30682	Unknown	4								Unknown	[M+H]+	adduct linked to 9304_[M+K]+	0.986	TRUE	null	null	null	null	null	999	FALSE	FALSE	FALSE		FALSE	FALSE	null	null	null	null	null	null	null	3209.19	220519ST_1111A_RP_pos_089	593.30664:496657 594.30999:194305 595.31335:49133	55.59423:13 64.92402:10 66.10682:8 71.33615:17 71.40241:8 72.5379:5 80.52272:23 89.91554:51 91.96796:11 93.84628:6 97.1867:11 102.76332:6 105.183:17 105.41119:17 111.75906:9 121.28848:15 123.86542:10 124.62587:6 127.91829:13 130.20966:5 130.50655:8 138.77312:20 139.35112:11 140.58221:12 147.55157:5 151.30956:14 165.07312:14 168.42743:9 168.8111:5 168.82632:9 170.75562:9 174.73213:16 176.20422:6 1…	Low_quality	1	1	1	0.0170123630410505	0.0222791391349545	0.270431304262041
RP_pos_593_30719a7_733	RP_pos	RP_pos	8614	7.733	593.30719	Unknown	4								Unknown	[M+H]+	adduct linked to 9031_[M+Na]+; adduct linked to 8915_[M+NH4]+; adduct linked to 9305_[M+K]+	0.928	TRUE	null	null	null	null	null	999	FALSE	FALSE	FALSE		FALSE	FALSE	null	null	null	null	null	null	null	2300.31	220519ST_1111A_RP_pos_089	593.3067:463621 594.31005:170080 595.31341:35354	51.42441:50 52.09389:10 55.05384:85 55.05722:51 55.06166:5 68.90138:15 72.52821:18 73.23064:31 77.86347:6 77.9483:8 81.08259:13 81.53953:20 81.55159:20 82.68754:5 83.27764:51 83.28221:18 85.58105:5 87.00587:23 88.55849:10 93.70784:5 99.08044:470 99.08572:10 99.08862:16 99.10101:17 106.2204:28 108.95631:18 112.19899:8 116.76544:11 117.0915:425 117.09874:36 117.11099:12 119.64891:15 121.64882:8 127…	Low_quality	1	1	1	0.0412489218414272	0.0454751626625734	0.363976264591065
RP_pos_652_37994a7_748	RP_pos	RP_pos	9688	7.748	652.37994	Unknown	4								Unknown	[M+H-2H2O]+	adduct linked to 25578_[2M+H]+	0.928	TRUE	null	null	null	null	null	999	FALSE	FALSE	FALSE		FALSE	FALSE	null	null	null	null	null	null	null	213.93	220519ST_1111A_RP_pos_089	652.38:35820 653.38335:15049 654.38671:3875	52.19225:20 52.50381:6 52.52123:18 58.44087:11 60.08069:936 60.08651:72 60.09582:20 60.09984:25 60.10771:6 60.12087:11 63.48035:9 63.68835:5 65.5146:11 70.37999:5 76.18506:10 82.76961:25 86.09712:363 86.10358:90 86.11187:11 86.11869:13 88.22177:6 88.69363:5 92.76077:27 102.06969:6 109.46599:6 111.84443:13 112.70608:6 115.91845:20 118.08685:242 118.11278:16 119.67203:7 120.60398:13 121.54649:20 12…		1	1	1	0.0399303831409085	0.0361298249038126	0.164182506044128
RP_pos_681_25287a6_829	RP_pos	RP_pos	10221	6.829	681.25287	Unknown	4								Unknown	[M+Na]+	adduct linked to 9826_[M+H]+	0.971	TRUE	null	null	null	null	null	999	FALSE	FALSE	FALSE		FALSE	FALSE	null	null	null	null	null	null	null	652.49	220519ST_1111A_RP_pos_089	681.25287:141464 682.25622:94090 683.25958:20375	50.17123:10 50.36343:26 50.90592:6 52.24476:5 52.60306:18 53.50155:15 53.85797:6 54.58302:13 58.08968:31 58.77962:21 60.71045:10 63.1142:17 65.02909:10 66.13853:9 66.52727:6 66.60806:6 72.11538:6 76.81033:16 78.86427:6 80.72011:10 86.83646:15 89.21831:27 95.2963:17 96.70486:19 100.34433:15 102.49165:18 106.40305:6 108.32343:6 112.82866:10 118.51467:5 124.37911:8 125.25382:18 128.42975:5 128.53951…		1	1	1	0.0147984701087715	0.0087267916353245	0.182308709553042
RP_pos_681_25293a7_449	RP_pos	RP_pos	10222	7.449	681.25293	Unknown	4								Unknown	[M+H-H2O]+	adduct linked to 10917_[M+Na]+	0.986	TRUE	null	null	null	null	null	999	FALSE	FALSE	FALSE		FALSE	FALSE	null	null	null	null	null	null	null	449.15	220519ST_1111A_RP_pos_089	681.25317:150586 682.25652:81963 683.25988:20805	50.72448:10 52.99208:11 59.14031:42 61.29566:11 65.39081:40 67.88663:7 73.18604:9 78.92044:16 82.50837:5 84.36857:5 86.56447:9 87.33614:18 91.42926:16 95.24062:6 96.67421:6 99.79682:6 102.58567:5 105.04648:6 116.74163:6 121.54899:13 122.47708:10 122.53708:8 123.70621:16 124.75952:11 126.54015:20 127.93184:10 131.59286:17 131.78477:12 155.57599:7 156.99918:10 170.38397:34 175.06561:25 175.24579:22…		1	1	1	0.010314726075894	0.0145941116761184	0.108088314898543
RP_pos_749_84729a3_651	RP_pos	RP_pos	11442	3.651	749.84729	Unknown	4								Unknown	[M+H]+	ion correlated with 11449; ion correlated with 8724	0.507	TRUE	null	null	null	null	null	999	FALSE	FALSE	FALSE		FALSE	FALSE	null	null	null	null	null	null	null	63.62	220519ST_1111A_RP_pos_096	749.8446:3038 750.84795:1130 751.85131:0	50.43752:8 51.64407:6 53.39126:6 54.91368:11 55.39588:8 55.61383:10 58.51767:16 58.64057:10 62.35272:11 62.49969:5 63.07159:15 67.8431:15 71.77056:23 71.91674:10 73.1645:7 76.69615:29 77.18651:6 79.04018:6 80.16567:13 81.34731:30 86.7947:6 88.26211:6 89.81976:8 91.40857:6 91.81478:6 92.35429:13 94.47532:8 98.0417:15 98.37936:21 102.05565:505 102.08111:5 102.10753:8 102.11424:5 103.49869:13 104.21…		1	0.916666666666667	1	0.0700051972591721	0.0497492256674988	0.0568625631406913
RP_pos_782_56628a12_785	RP_pos	RP_pos	12036	12.785	782.56628	Unknown	4								1-Hexadecanoyl-2-(9Z-octadecenoyl)-sn-glycero-3-phosphocholine	[M+Na]+	ion correlated with 11685; adduct linked to 11685_[M+H]+; adduct linked to 11364_[M+H]+	0.928	TRUE	null	782.56701999999905		WTJKGGKOPKCXLL-VTFRZYRUNA-N	CCCCCCCCCCCCCCCC(=O)OC[C@H](COP([O-])(=O)OCC[N+](C)(C)C)OC(=O)CCCCCCC\C=C/CCCCCCCC	430	TRUE	TRUE	TRUE		FALSE	FALSE	null	null	84.4	null	64	93.7	80	107.52	220519ST_1111A_RP_pos_099	782.56689:9045 783.57024:5322 784.5736:2759	50.4894:6 51.07603:11 51.24206:5 52.20855:16 57.1218:13 60.09167:11 63.2265:14 64.57952:5 65.04849:6 67.72256:15 75.42979:6 75.77226:15 78.34735:18 80.67278:13 81.71865:17 82.91877:5 84.56691:21 86.06028:8 86.94517:5 87.61747:8 87.70405:11 88.22476:11 88.38416:11 90.66396:6 91.15162:21 91.87321:6 91.96691:10 94.23612:30 97.72864:5 98.70953:15 99.80036:15 102.28804:8 107.1533:8 110.44069:25 110.79…		1	1	1	0.0425810990661214	0.0336273478532747	0.0439394422725204
RP_pos_799_2785a7_34	RP_pos	RP_pos	12381	7.34	799.2785	Unknown	4								Unknown	[M+Na]+	adduct linked to 11926_[M+H]+	0.87	TRUE	null	null	null	null	null	999	FALSE	FALSE	FALSE		FALSE	FALSE	null	null	null	null	null	null	null	130.56	220519ST_1111A_RP_pos_089	799.27893:21889 800.28228:13375 801.28564:5409	51.8009:16 53.36637:6 54.81933:10 62.22984:8 62.82476:11 65.86504:30 65.9437:20 67.40378:16 67.57655:26 71.30205:5 73.45974:8 73.85875:31 75.07543:5 77.62511:5 78.3274:21 81.53207:6 85.00146:11 85.60886:12 89.49957:5 90.75147:11 97.95526:16 98.01763:15 104.94144:17 105.85596:11 109.16065:41 109.67847:9 111.15376:9 111.63506:8 125.77086:6 135.00232:8 138.13454:10 139.78311:5 140.49699:29 144.8009:…		1	1	1	0.011966124828189	0.00791676039957887	0.134935024052432
RP_pos_813_37854a7_283	RP_pos	RP_pos	12654	7.283	813.37854	Unknown	4								Unknown	[M+2H]2+	ion correlated with 7749; similar chromatogram in higher mz_19113; similar chromatogram in higher mz_21047	1	TRUE	null	null	null	null	null	999	FALSE	FALSE	FALSE		FALSE	FALSE	null	null	null	null	null	null	null	81.89	220519ST_1111A_RP_pos_091	813.37921:6524 814.38256:5560 815.38592:1926	52.15039:7 53.42472:11 53.5169:8 54.23589:9 57.21863:10 58.02175:16 58.06531:6 58.95146:10 61.70165:5 62.3348:13 63.69303:11 64.11603:8 65.34924:20 65.82508:11 68.3322:16 68.50788:13 68.74996:6 70.16256:21 71.56749:11 72.08096:240 72.29284:11 73.69162:10 79.07028:11 79.93452:11 80.91735:5 81.51903:11 81.74021:10 82.38001:5 82.39541:16 82.51142:30 83.22538:20 85.0836:10 85.78488:6 85.87809:7 90.91…		1	1	1	0.0246635973851322	0.0145207133906544	0.103828407578358
RP_pos_888_31738a5_834	RP_pos	RP_pos	14178	5.834	888.31738	Unknown	4								Unknown	[M+2H]2+	similar chromatogram in higher mz_20260	0.971	TRUE	null	null	null	null	null	999	FALSE	FALSE	FALSE		FALSE	FALSE	null	null	null	null	null	null	null	51.66	220519ST_1111A_RP_pos_098	888.31873:3424 889.32208:3941 890.32544:1365	50.38893:5 51.56962:15 52.23978:6 52.5306:8 53.2891:10 54.00318:11 54.88924:11 55.16657:10 55.18:21 55.43927:6 55.68827:21 56.31403:12 57.67457:8 60.11502:13 61.16202:10 61.63418:6 63.04294:11 63.77081:7 64.82025:9 64.85676:5 67.39035:15 67.5704:5 67.81678:11 68.47395:6 69.73225:15 70.27975:11 71.62996:23 75.03921:8 75.17344:7 77.42799:7 77.99444:18 79.10225:13 81.85797:6 84.33029:8 84.37445:13 8…	Low_quality	1	1	1	0.0330634959880327	0.0290660475803683	0.45731858353075
RP_pos_896_30444a5_833	RP_pos	RP_pos	14359	5.833	896.30444	Unknown	4								Unknown	[M+2H]2+		0.203	TRUE	null	null	null	null	null	999	FALSE	FALSE	FALSE		FALSE	FALSE	null	null	null	null	null	null	null	66.86	220519ST_1111A_RP_pos_099	896.30524:5013 897.30859:6978 898.31195:2745	50.12323:10 52.30632:5 54.82004:19 54.88659:9 55.22963:8 55.28837:6 55.59437:6 56.18127:11 56.30929:13 56.50484:8 56.55654:5 56.5595:22 57.31562:11 58.11063:6 58.35591:10 58.38297:10 59.79773:5 61.84227:5 64.22473:16 65.82468:10 66.13944:13 67.15444:63 68.43415:19 68.47358:8 69.2614:7 70.11105:15 70.87116:16 70.95148:10 71.53222:5 73.09597:7 73.38716:11 74.59973:10 79.26034:15 80.08125:20 81.8285…	Low_quality	1	1	1	0.030435046383562	0.0417728323410292	0.349149918287857
RP_pos_972_41187a6_681	RP_pos	RP_pos	16326	6.681	972.41187	Unknown	4								Unknown	[M+2H]2+	ion correlated with 6924	0.957	TRUE	null	null	null	null	null	999	FALSE	FALSE	FALSE		FALSE	FALSE	null	null	null	null	null	null	null	44.43	220519ST_1111A_RP_pos_099	972.41217:3430 973.41552:6689 974.41888:1743	52.7087:8 52.93348:8 54.44187:8 54.9637:11 57.63667:6 58.18667:8 59.45341:11 62.60666:11 63.29404:21 63.74495:11 64.45456:22 64.58662:26 65.09656:6 65.2153:11 68.28409:10 69.52661:30 71.83145:6 73.81172:28 75.537:11 75.81851:10 75.90545:13 79.47232:25 80.56663:9 80.86096:43 81.44833:5 81.48243:16 84.55601:11 85.13317:18 85.94963:26 86.95459:6 87.63209:21 89.50169:6 90.53645:15 92.93325:11 94.1520…	Low_quality	1	1	1	0.0463247019067875	0.0651098381871052	0.48593848466756
RP_pos_977_39655a6_683	RP_pos	RP_pos	16456	6.683	977.39655	Unknown	4								Unknown	[M+H]+		0.652	TRUE	null	null	null	null	null	999	FALSE	FALSE	FALSE		FALSE	FALSE	null	null	null	null	null	null	null	68.02	220519ST_1111A_RP_pos_098	977.39697:7801 978.40032:5832 979.40368:2989	53.22457:10 54.69561:31 55.16289:11 61.42985:5 67.29762:10 77.80436:17 80.0664:10 96.96376:21 97.43157:5 97.6897:21 98.3858:6 103.38474:6 107.54673:48 107.82385:20 114.22248:11 115.4293:8 130.20171:11 137.06972:15 139.19133:15 141.89836:19 146.14639:26 150.9493:8 151.27129:12 157.34903:8 163.01485:5 164.36053:8 164.39565:20 167.78282:8 176.21153:14 180.0182:8 182.04121:20 184.84894:13 186.51022:2…	Low_quality	1	1	1	0.0409191244059294	0.0597818928605223	0.463792504945876
RP_pos_1454_78748a7_438	RP_pos	RP_pos	26965	7.438	1454.78748	Unknown	4								Unknown	[M+2H]2+	ion correlated with 19431; ion correlated with 16270; ion correlated with 16274; ion correlated with 19439; ion correlated with 16273; ion correlated with 19524	0.536	TRUE	null	null	null	null	null	999	FALSE	FALSE	FALSE		FALSE	FALSE	null	null	null	null	null	null	null	55.15	220519ST_1111A_RP_pos_100	1454.79089:4343 1455.79424:5646 1456.7976:1165	50.3405:15 51.923:17 53.32981:10 53.43691:11 54.00424:11 54.35825:8 54.88969:20 55.1609:10 55.54259:11 56.50487:16 59.43781:6 60.18442:15 61.41575:21 62.82066:5 63.80742:16 64.35834:5 66.21863:16 66.44875:7 66.78851:9 68.58732:10 68.7762:10 69.08346:6 69.38269:38 69.393:11 69.39764:7 69.44979:10 69.72467:11 70.49225:15 71.65348:5 73.8151:10 75.24591:5 77.58578:6 79.17406:15 80.20314:6 81.23749:23…		1	0.958333333333333	1	0.165188002204699	0.122181350964599	0.101685158347781
HILIC_pos_202_11861a4_167	HILIC_pos	HILIC_pos	1335	4.167	202.11861	Unknown_aminoacids_C8H15N3O3	3	Amino acids and derivatives	Keto acids and derivatives		not detected in milk-marker of fatty liver	C8H15N3O3	24	HMDB0240212	2-Oxo-5-(3,3-dimethylguanidine-1-yl)pentanoic acid	[M+H]+	adduct linked to 1540_[M+Na]+	0.971	TRUE	null	202.11839000000001		GLWRPXRMUUZNMD-UHFFFAOYSA-N		430	TRUE	TRUE	TRUE		FALSE	FALSE	null	null	87.1	null	79.3	82.3	81.8	274.13	220524ST_1111A_Hilic_pos_078	202.1185:57525 203.12185:8273 204.12521:1408	50.33984:23 50.79474:16 53.55687:11 56.50968:8 57.28812:15 57.54154:5 58.12965:16 58.62613:13 59.46792:20 68.04548:20 69.03326:863 69.0384:15 69.05213:18 69.0814:6 69.09048:5 69.26142:15 70.0623:206 70.06505:1899 70.07044:110 70.08306:36 70.09888:21 70.10727:10 70.11163:5 70.15462:18 70.17388:6 70.26853:20 70.30688:23 70.40148:16 70.40429:10 70.54218:10 70.73706:28 70.74445:15 71.04898:1265 71.06…		1	1	1	0.0224196189743698	0.0263030325480746	0.0523675381543722
RP_pos_146_06001a4_629	RP_pos	RP_pos	1274	4.629	146.06001	Unknown_aminoacids_C9H7NO	3	Amino acids and derivatives	Indole			C9H7NO			1H-Indole-4-carboxaldehyde	[M+H]+	similar chromatogram in higher mz_16241; similar chromatogram in higher mz_9593; similar chromatogram in higher mz_15463; similar chromatogram in higher mz_15474; similar chromatogram in higher mz_8844; similar chromatogram in higher mz_5672; similar chromatogram in higher mz_6965; similar chromatogram in higher mz_9724	0.971	TRUE	null	146.06		JFDDFGLNZWNJTK-UHFFFAOYSA-N	O=CC1=C2C=CNC2=CC=C1	430	TRUE	TRUE	TRUE		FALSE	FALSE	null	null	93.8	null	90.3	94	85.7	47.38	220519ST_1111A_RP_pos_091	146.06018:22487 147.06353:6860 148.06689:775	56.05897:15 56.69304:6 59.73261:21 63.02299:172 63.02728:66 63.031:5 65.03813:2772 65.04111:316 65.04469:226 65.0546:53 65.05806:51 65.06821:5 65.0713:8 65.07563:6 65.08044:17 65.08711:6 65.09404:7 65.10091:8 65.1084:15 65.17023:18 69.46612:5 69.72213:9 78.0587:28 79.96758:143 80.17152:15 82.26142:13 84.27225:6 89.03925:303 89.04645:44 89.05597:7 89.06198:7 89.43747:11 90.04636:649 90.05386:52 90…		1	1	1	0.0175320697086905	0.00538204322063111	0.0181311440826886
HILIC_pos_782_56885a0_727	HILIC_pos	HILIC_pos	6432	0.727	782.56885	Unknown_glycerophospholipid_C44H80NO8P	3	Glycerophospholipids	PC			C44H80NO8P			1,2-Dilinoleoyl-sn-glycero-3-phosphocholine	[M]+	adduct linked to 6312_[M+H-H2O]+; adduct linked to 6601_[M+Na]+; adduct linked to 6176_[M+H]+	0.971	TRUE	null	782.56939999999895		FVXDQWZBHIXIEJ-QOENMKGONA-N	CCCCC\C=C/C\C=C/CCCCCCCC(=O)OC[C@H](COP([O-])(=O)OCC[N+](C)(C)C)OC(=O)CCCCCCC\C=C/C\C=C/CCCCC	430	TRUE	TRUE	TRUE		FALSE	FALSE	null	null	82.6	null	74.7	84.8	50	704.5	220524ST_1111A_Hilic_pos_076	782.56897:68033 783.57232:113599 784.57568:200106	55.0747:13 55.55773:11 60.75744:6 72.7154:31 86.09685:439 86.1041:66 86.11355:6 86.13058:6 86.14437:8 87.94881:28 105.94027:8 110.4175:15 124.78427:10 124.99988:688 125.00764:81 125.86647:7 143.93948:5 148.74376:15 152.41464:28 166.38168:7 170.64224:41 170.65189:10 184.02754:5 184.04828:321 184.07301:4135 184.08311:332 184.0992:44 184.10455:61 184.12131:8 184.1268:11 184.14117:32 184.14496:21 184…		1	1	1	0.0228060204139327	0.0254880703153064	0.0582091557044867
RP_pos_782_56879a12_235	RP_pos	RP_pos	12038	12.235	782.56879	Unknown_glycerophospholipid_C44H80NO8P	3	Glycerophospholipids	Phosphatidylcholine			C44H80NO8P			PC(16:0/20:4) put	[M]+	ion correlated with 12481; adduct linked to 12481_[M+Na]+; adduct linked to 12034_[M-NH4+H]+	0.957	TRUE	12.249000000000001	782.57097999999905				430	TRUE	TRUE	TRUE		FALSE	FALSE	null	null	86.3	100	80.7	85.4	66.7	144.46	220519ST_1111A_RP_pos_089	782.56885:17556 783.5722:10256 784.57556:2566	52.34524:11 54.59164:6 54.59943:6 57.65997:10 57.77838:18 57.92769:14 59.17316:8 59.89254:8 60.81278:5 62.13646:30 66.63811:6 71.10607:11 73.25228:5 76.38282:6 82.8097:72 82.81781:11 84.39972:7 85.5703:9 94.3108:11 98.21227:11 99.21663:8 99.3578:15 101.12301:8 107.47108:10 108.87321:16 114.73968:26 116.90754:6 119.90203:25 119.9783:17 120.2452:10 120.35194:11 125.57029:6 129.94373:20 130.84734:11…		1	1	1	0.0676234048109164	0.0710819580837818	0.0994110186057041
HILIC_pos_184_07314a6_164	HILIC_pos	HILIC_pos	1147	6.164	184.07314	Unknown	4								Phosphocholine	[M+H]+	adduct linked to 962_[M+H-H2O]+; found in higher mz's MsMs_1926	0.971	TRUE	null	184.07329999999899		YHHSONZFOIEMCP-UHFFFAOYSA-N	C[N+](C)(C)CCOP(O)([O-])=O	430	TRUE	TRUE	TRUE		FALSE	FALSE	null	null	88.8	null	84.9	91.2	62.5	40.64	220524ST_1111A_Hilic_pos_078	184.0733:11498 185.07665:923 186.08001:661	54.41176:8 56.24256:10 56.42525:44 56.76782:21 59.45214:11 60.02483:11 61.18002:26 62.35347:15 67.18827:6 70.97578:11 71.074:112 71.07932:43 81.61107:9 81.89458:7 82.61837:13 83.66836:6 86.09628:952 86.10449:56 86.11803:8 86.13677:5 86.47934:30 87.43744:8 88.27678:11 88.77617:6 91.39289:6 91.73352:16 93.04273:25 97.03331:6 97.52968:8 98.98488:206 98.99261:30 99.46009:15 100.97239:10 101.90856:6 1…		1	1	1	0.0534293298754446	0.0282901179437863	0.355102868262637
HILIC_neg_565_04822a8_039	HILIC_neg	HILIC_neg	3891	8.039	565.04822	Unknown_nucleot(s)ide_C15H24N2O17P2	3	Nucleosides, nucleotides, and analogues	Pyrimidine nucleotide sugars		std RT 8.082/8.049	C15H24N2O17P2			URIDINE 5'-DIPHOSPHOGALACTOSE	[M-H]-	similar chromatogram in higher mz_4305; adduct linked to 5269_[2M-H]-; similar chromatogram in higher mz_3973; similar chromatogram in higher mz_4031	0.639	TRUE	null	565.04700000000003		HSCJRCZFDFQWRP-ABVWGUQPSA-N		430	TRUE	TRUE	TRUE		FALSE	FALSE	null	null	86.3	null	71	89.9	84.6	590.29	220525ST_1111A_Hilic_neg_084	565.04797:25716 566.05132:12787 567.05468:2862	50.36529:12 51.80093:7 52.93766:25 54.48128:14 57.85399:9 59.70685:35 60.60883:8 63.49004:21 63.49875:6 67.33883:28 67.34643:15 68.39855:68 68.40575:9 70.52002:9 72.40368:25 74.59277:18 76.05928:21 77.47606:9 77.63589:12 77.88567:19 77.96668:11 78.6462:33 78.95934:535 78.9801:9 79.00422:12 79.15942:31 79.90242:32 79.91042:8 81.36565:9 86.00764:5 86.13248:11 87.34671:5 87.98045:5 89.08808:70 89.09…		1	1	1	0.0260010899061639	0.0320514284090701	0.010553105130448
HILIC_pos_325_11282a6_334	HILIC_pos	HILIC_pos	2655	6.334	325.11282	Unknown_sugar_C12H22O11	3	Sugars	O-glycosyl compounds		insource 3001	C12H22O11			D-(+)-Cellobiose	[M+H-H2O]+	ion correlated with 3001; ion correlated with 940; ion correlated with 196; ion correlated with 44; found in higher mz's MsMs_3001; adduct linked to 3001_[M+NH4]+	0.971	TRUE	null	325.11291999999901		GUBGYTABKSRVRQ-QRZGKKJRSA-N	OC[C@H]1O[C@@H](O[C@H]2[C@H](O)[C@@H](O)[C@H](O)O[C@@H]2CO)[C@H](O)[C@@H](O)[C@@H]1O	430	TRUE	TRUE	TRUE		FALSE	FALSE	null	null	89.1	null	78.7	94.2	77.8	117.45	220524ST_1111A_Hilic_pos_074	325.11264:35888 326.11599:7277 327.11935:2317	52.24017:7 55.19828:13 57.0314:161 57.06173:6 57.44993:8 59.66963:20 63.83794:15 84.20638:6 84.29189:5 85.02115:255 85.02706:449 85.0344:41 85.04342:16 85.0755:6 85.57268:15 90.86487:31 92.29449:6 93.13975:6 96.97509:6 97.02766:91 97.03301:13 97.0367:15 97.33131:16 99.10733:9 109.03034:221 109.05487:5 109.08056:6 109.10299:5 109.30032:23 111.89883:21 113.87964:26 115.03855:107 115.04481:36 115.80…		1	1	1	0.00355035655345342	0.00103644164397166	0.0195942627563521
HILIC_pos_86_03145a6_376	HILIC_pos	HILIC_pos	147	6.376	86.03145	Unknown	4								w/o MS2:5-Hydroxy-1,2,3-triazole	[M+H]+		0.014	FALSE	null	86.034400000000005		QEASJVYPHMYPJM-UHFFFAOYSA-N		530	TRUE	TRUE	FALSE		FALSE	FALSE	null	null	95.7	null	null	null	null	15.61	220524ST_1111A_Hilic_pos_067	86.03145:10683 87.0348:1101 88.03816:1038		Low_quality	1	1	1	0.376681546672473	0.384869998220933	1.1579433279869
HILIC_pos_365_10526a6_511	HILIC_pos	HILIC_pos	3048	6.511	365.10526	Unknown_sugar_C12H22O11	3	Sugars	O-glycosyl compounds		not good peak	C12H22O11			Sucrose	[M+Na]+	adduct linked to 3199_[M+K]+	0.884	TRUE	null	365.10541000000001		CZMRCDWAGMRECN-VJQNRNOZSA-N	OC[C@H]1O[C@@](CO)(O[C@H]2OC(CO)[C@@H](O)[C@@H](O)C2O)[C@H](O)C1O	430	TRUE	TRUE	TRUE		FALSE	FALSE	null	null	92.3	null	81.400000000000006	93	100	282.05	220524ST_1111A_Hilic_pos_081	365.10532:72518 366.10867:9752 367.11203:2942	52.48564:16 63.57721:10 94.6497:6 116.42866:10 126.89916:9 140.28085:101 140.28896:8 146.59007:5 149.69513:79 149.70457:9 172.96667:36 182.13371:9 185.04404:284 185.11639:9 191.8483:11 195.17143:20 203.0546:272 203.12303:5 228.50844:7 243.17307:159 243.1843:48 243.22552:6 243.25414:11 243.27811:10 251.92513:42 253.62854:8 262.15659:10 264.47501:12 301.69522:8 331.07693:131 332.9791:26 363.16226:5…		1	1	1	0.379736291651309	0.0750550733371741	0.660280495915022
HILIC_pos_512_19708a7_408	HILIC_pos	HILIC_pos	4245	7.408	512.19708	Unknown	4								Glycan Le-A Trisaccharide	[M+H-H2O]+	adduct linked to 5817_[M+H]+; similar chromatogram in higher mz_4529; similar chromatogram in higher mz_20338; found in higher mz's MsMs_5817; found in higher mz's MsMs_5631	0.58	TRUE	null	512.19739000000004		MOSFIJXAXDLOML-UHFFFAOYSA-N		430	TRUE	TRUE	TRUE		FALSE	FALSE	null	null	86.7	null	80.900000000000006	85.9	66.7	199.55	220524ST_1111A_Hilic_pos_074	512.19672:20630 513.20007:10469 514.20343:3853	52.13956:8 54.52099:8 57.2211:8 57.71317:13 61.33707:16 62.29577:15 63.95395:15 64.11622:6 64.16856:11 65.3428:13 67.07104:20 69.55926:6 73.75909:7 74.11361:18 78.31934:11 80.14845:8 82.80449:8 83.60008:8 88.14478:15 93.42566:20 94.50067:6 102.00763:5 103.74623:6 112.51584:38 127.67777:7 135.03046:18 138.26704:25 144.06477:171 144.09103:5 148.30087:14 156.2701:10 165.59064:14 165.8351:14 168.0625…		0.666666666666667	0.791666666666667	1	0.0249795633555718	0.0262976424997144	0.03025736403718
RP_neg_661_22272a6_783	RP_neg	RP_neg	5305	6.783	661.22272	Unknown_vitamins_C26H32N8O10	3	Vitamins and cofactors	tetrahydrofolic acids and derivatives			C26H32N8O10	10		Unknown	[M+FA-H]-	adduct linked to 5071_[M-H]-; similar chromatogram in higher mz_5726	1	TRUE	null	null	null	null	null	999	FALSE	FALSE	FALSE		FALSE	FALSE	null	null	null	null	null	null	null	67.22	220523ST_1111A_RP_neg_075	661.22339:8278 662.22674:3803 663.2301:1079	50.46142:29 52.482:14 53.01016:22 55.26209:26 55.63058:14 55.64291:101 56.06028:25 56.46358:6 56.47789:6 56.6209:12 56.76482:31 57.63529:65 57.6415:16 57.65946:11 59.32159:24 59.88043:11 59.88394:19 61.16215:11 62.503:5 63.20461:49 63.21021:15 63.52912:18 64.49309:8 68.0666:12 68.07132:12 68.99526:317 69.00112:42 74.21892:21 74.22354:11 75.00189:50 75.00982:5 75.60919:12 78.7306:43 79.69212:7 80.…		1	1	1	0.0385662945515004	0.00944301492130813	0.400649472559895
HILIC_pos_61_03945a0_996	HILIC_pos	HILIC_pos	47	0.996	61.03945	Urea	2	Amino acids and derivatives	Organic carbonic acids and derivatives			CH4N2O		HMDB0000294	Urea	[M+H]+	similar chromatogram in higher mz_336; similar chromatogram in higher mz_6002; similar chromatogram in higher mz_6159; similar chromatogram in higher mz_1521	0.971	TRUE	null	61.039639999999899	Ureas	XSQUKJJJFZCRTK-UHFFFAOYSA-N	N=C(O)N	430	TRUE	TRUE	TRUE		FALSE	FALSE	null	null	92.1	null	92.9	75	100	156.95	220524ST_1111A_Hilic_pos_074	61.03927:12164 62.04262:536 63.04598:0	55.40725:23 56.90707:15 60.05288:45 60.96585:26 61.03102:5 61.03915:3677 61.04658:18 61.05104:18 61.05638:33 61.05864:40 61.07033:20 61.07343:10 61.08059:30 61.08533:12 61.08818:10 61.09566:8 61.20947:38		1	1	1	0.0159425893100973	0.0209907923220446	0.0572952001502147
HILIC_pos_608_08813a7_785	HILIC_pos	HILIC_pos	5073	7.785	608.08813	UDP-acetylglucosamine	1	Nucleosides, nucleotides, and analogues	Pyrimidine nucleotide sugars		std RT 7.932	C17H27N3O17P2		HMDB0000290	UDP-N-acetyl-D-galactosamine	[M+H]+	adduct linked to 5282_[M+Na]+; adduct linked to 5382_[M+K]+; adduct linked to 15445_[2M+H]+; similar chromatogram in higher mz_5816	0.667	TRUE	null	608.08887000000004		LFTYTUAZOPRMMI-OTKDRJLKNA-N	CC(O)=N[C@H]1C(OP(O)(=O)OP(O)(=O)OC[C@H]2OC([C@H](O)[C@@H]2O)N2C=CC(O)=NC2=O)O[C@H](CO)[C@H](O)[C@@H]1O	430	TRUE	TRUE	TRUE		FALSE	FALSE	null	null	88.2	null	70.900000000000006	90.5	100	232.43	220524ST_1111A_Hilic_pos_075	608.08929:20540 609.09264:9182 610.096:3136	53.28205:10 54.84098:6 55.89133:8 64.68426:7 67.7893:8 71.81076:5 73.27537:6 75.09673:11 75.48006:8 77.39051:20 80.35253:10 81.71301:11 87.86988:18 92.74841:5 97.02829:301 98.03386:6 102.8923:8 103.8297:15 104.19759:18 106.54108:6 108.3123:8 109.06369:15 111.37218:7 111.55546:6 121.94193:6 122.23685:11 123.74941:23 126.05411:242 126.07251:8 126.08061:7 130.19168:5 131.68385:5 135.73807:6 138.0547…		0.625	1	1	0.0214576511613113	0.0338327717228865	0.0323476509312888
HILIC_neg_151_02644a1_808	HILIC_neg	HILIC_neg	514	1.808	151.02644	Xanthine	1	Nucleosides, nucleotides, and analogues	purine derivatives		std RT 1.618	C5H4N4O2		HMDB0000292	Xanthine	[M-H]-	ion correlated with 1703; found in higher mz's MsMs_1703; similar chromatogram in higher mz_1906; similar chromatogram in higher mz_2319	0.917	TRUE	null	151.02615	Xanthines	LRFVTYWOQMYALW-UHFFFAOYSA-N	OC1=NC2=C(N=CN2)C(O)=N1	430	TRUE	TRUE	TRUE		FALSE	FALSE	null	null	84.3	null	61.3	87.5	100	70.59	220525ST_1111A_Hilic_neg_077	151.02629:10498 152.02964:1010 153.033:0	51.35299:11 53.03565:7 54.62317:158 55.85247:29 56.18007:8 56.71088:12 57.35158:58 57.94184:9 59.29741:43 59.97564:11 59.98206:8 60.70024:24 60.70498:7 63.6921:8 65.02959:15 65.99765:14 66.71333:6 71.7104:8 79.31114:28 81.27578:8 81.73154:16 83.23031:21 83.89472:9 90.74426:29 93.68751:8 97.04834:87 98.33837:75 99.68289:52 99.69027:8 99.87549:31 102.44231:39 102.45753:9 103.10954:41 104.42562:11 1…		1	1	1	0.00970839627446683	0.00872585743827875	0.012991950268231
RP_neg_204_03012a2_982	RP_neg	RP_neg	1147	2.982	204.03012	Xanthurenic acid	1	Amino acids and derivatives - trp	Trp metabolite		RT 3.033	C10H7NO4	7	HMDB0000881	XANTHURENIC ACID	[M-H]-	similar chromatogram in higher mz_1534; similar chromatogram in higher mz_3421; similar chromatogram in higher mz_2050	0.768	TRUE	null	204.03	Quinoline carboxylic acids	FBZONXHGGPHHIY-UHFFFAOYSA-N	O=C(O)C1=CC(=O)C=2C=CC=C(O)C2N1	430	TRUE	TRUE	TRUE		FALSE	FALSE	null	null	82	null	66.5	81.8	75	56.8	220523ST_1111A_RP_neg_074	204.03011:8230 205.03346:2108 206.03682:0	50.0522:32 52.04589:17 52.40992:8 53.39012:22 53.44965:18 54.42667:21 54.43284:5 54.50444:35 55.23592:5 55.42299:17 55.88621:39 56.18656:18 57.86721:43 57.87005:43 58.43943:24 58.7595:7 62.24288:5 62.87805:15 63.1278:56 63.21721:91 63.22315:28 63.70333:10 65.09872:34 65.10505:8 65.64494:89 65.86641:6 65.94489:8 66.2761:8 66.63538:38 67.74398:14 68.0058:5 69.04724:5 72.53503:15 72.554:46 73.90364:…		1	1	1	0.028499627162516	0.0350363152992633	0.0229949169313743
[truncated: 62 more columns]
